# Supplementary material for: A genotype × environment experiment reveals contrasting response strategies to drought between populations of a keystone species (Artemisia tridentata; Asteraceae)
Source: Plant Environ Interact. 2023 Jul 24;4(4):201–14. doi: 10.1002/pei3.10119 (PMC10423975; doi:10.1002/pei3.10119)
Supplement: Supplementary file 1 — Table S1. [file PEI3-4-201-s007.csv]

Table S1. Longitude, latitude, and environmental data for all samples used as inputs for the PCA described in "Climate Analysis".
Population ID	Longitude	Latitude	AI	bio1	bio10	bio11	bio12	bio13	bio14	bio15	bio16	bio17	bio18	bio19	bio2	bio3	bio4	bio5	bio6	bio7	bio8	bio9	Elevation	PET
1	-113.494319	43.53775	2243	5.979166508	18.18333244	-6.75	317	36	16	26.46043777	102	57	71	101	15.5583334	35.35984802	1008.71759	29.89999962	-14.10000038	44	-5	14.0666666	1661	1412
2	-111.4706965	45.7933572	2438	7.683333397	18.86666679	-2.833333254	341	61	9	60.0014801	153	29	123	29	15.03333378	38.15567017	884.7298584	29.5	-9.899999619	39.40000153	16.31666756	-2.833333254	1316	1398
3	-108.841991	45.212866	2106	7.929166794	19.98333359	-3.799999952	315	57	11	51.71164322	137	40	90	40	15.79166698	37.06964111	960.8080444	30.89999962	-11.69999981	42.59999847	12.58333302	-3.799999952	1219	1495
4	-108.0723361	44.2451684	1227	7.520833492	20.98333359	-6.166666508	187	34	5	54.81429672	82	19	57	19	16.57500076	34.96835327	1087.65271	32.20000076	-15.19999981	47.40000153	13.26666641	-6.166666508	1285	1523
5	-108.1905047	43.6479093	1790	8.016666412	21.16666603	-5.133333206	278	54	9	56.62202072	128	30	73	30	16.43333435	35.41666794	1056.893677	32.20000076	-14.19999981	46.40000153	13.33333397	-5.133333206	1374	1552
6	-106.4268403	42.4456091	1917	6.754166603	18.20000076	-3.849999905	295	49	13	43.15662003	122	41	82	41	14.64166641	36.51288605	901.1367798	28.89999962	-11.19999981	40.09999847	9.916666985	-3.849999905	1914	1538
7	-107.8104352	39.6123109	2354	7.816666603	19.23333359	-3.583333492	366	38	24	13.29755402	106	78	91	79	17.73333359	40.6727829	920.3416748	31	-12.60000038	43.59999847	14.41666698	-1.26666677	1817	1554
8	-108.50167	38.87162	1837	9.824999809	21.60000038	-1.600000024	314	35	17	23.94996452	102	56	84	56	14.90000057	36.16505051	939.5925293	32	-9.199999809	41.20000076	16.51666641	-1.600000024	1885	1708
9	-107.88063	38.46548	1549	9.679166794	20.91666603	-1.48333323	261	31	10	30.46084976	91	41	73	41	16.35833359	39.51288223	902.2559204	31.5	-9.899999619	41.40000153	16	-1.48333323	1790	1684
10	-109.36552	38.3054	1812	9.929166794	21.70000076	-1.416666627	321	37	13	23.81081963	103	59	79	74	15.4416666	37.38902283	936.0299683	32.09999847	-9.199999809	41.29999924	16.76666641	14.05000019	1869	1771
11	-110.55623	39.53084	1421	9.100000381	21.53333282	-3.483333349	244	27	15	20.51364517	79	50	66	50	16.93333435	37.3804245	1005.523376	33.20000076	-12.10000038	45.30000305	16.14999962	-2.300000191	1708	1716
12	-112.57668	41.89805	2328	7.829166889	19.78333282	-4.083333492	367	44	24	16.94117546	110	75	82	89	15.72500038	37.08726501	964.0550537	31.70000076	-10.69999981	42.40000153	11.64999962	19.46666718	1567	1575
13	-116.95818	43.32906	2242	8.070833206	18.29999924	-1.499999881	342	40	11	31.75011444	118	45	45	110	15.84166718	41.25434113	811.4141846	30.70000076	-7.699999809	38.40000153	-0.633333266	18.29999924	1378	1525
13	-116.95817	43.43894	2058	8.587499619	19.01666641	-1.266666651	315	36	11	29.65343285	104	44	57	97	15.79166698	41.01731491	826.6832275	31.20000076	-7.300000191	38.5	-0.466666728	18.78333282	1220	1530
13	-116.95782	43.42854	2027	8.558333397	19.01666641	-1.350000024	311	35	11	29.74070549	103	43	55	96	15.80000019	40.93264008	829.4325562	31.20000076	-7.400000095	38.60000229	-0.550000072	18.76666641	1215	1533
14	-117.16785	43.89797	1745	10.26249981	21.88333321	-1.116666675	281	38	10	36.52587509	106	37	47	99	15.50833321	37.82520294	932.6992188	33.79999924	-7.199999809	41	-0.416666657	21.41666603	851	1610
15	-117.80366	43.77631	1678	9.725000381	20.53333282	-0.833333254	260	35	9	34.90764236	96	36	47	86	15.94999981	39.97493744	868.3880005	32.59999847	-7.300000191	39.89999771	0	20.26666641	945	1549
15	-117.80365	43.77441	1602	9.941666603	20.90000153	-0.783333242	250	34	9	34.70783997	92	35	46	83	15.90000057	39.65087128	878.4874268	32.90000153	-7.199999809	40.10000229	0.050000072	20.53333473	885	1559
16	-119.4357	43.5396	1727	7.679166794	17.69999886	-1.916666627	252	32	11	29.90091324	89	42	42	76	15.45833302	40.46684265	796.2338867	29.89999962	-8.300000191	38.20000076	-0.866666734	17.69999886	1318	1458
17	-120.02908	42.8337	1586	8.529167175	18.18333435	-0.033333302	242	28	13	22.05235672	75	45	56	60	16.70833397	44.7944603	752.9622192	30.79999924	-6.5	37.29999924	10.75	18.11666679	1380	1525
18	-120.30335	41.97047	2640	7.666666508	16.66666603	-0.799999952	383	49	10	41.88477325	145	41	48	137	14.38333321	42.42871475	714.8723145	27.29999924	-6.599999905	33.89999771	-0.033333261	16.54999924	1468	1450
19	-120.51628	41.35004	2327	8.650000572	17.73333359	0.26666674	358	45	7	41.64490891	133	36	42	124	17.43333435	46.6131897	718.5876465	30.20000076	-7.199999809	37.40000153	0.783333302	17.58333397	1377	1537
19	-120.5163	41.3498	2272	8.712499619	17.78333282	0.299999952	351	45	7	41.57996368	132	36	42	122	17.45833397	46.55555725	718.8694458	30.29999924	-7.199999809	37.5	0.833333313	17.61666679	1350	1544
20	-120.64255	40.60322	3181	6.862500191	15.78333282	-1.399999976	474	63	9	50.38819122	187	43	43	182	16.67499924	46.0635376	707.3899536	28	-8.199999809	36.20000076	-0.566666663	15.78333282	1759	1489
21	-117.85173	39.29176	970	9.308333397	19.54999924	-0.116666637	184	23	11	19.93894768	59	38	43	41	18.21666718	45.20264816	803.463623	32.09999847	-8.199999809	40.29999924	12	19.31666565	1659	1895
22	-116.4905	39.49979	1511	8.137499809	18.85000038	-1.933333278	285	36	16	21.59564018	94	56	59	69	17.34166718	42.09142303	844.5927734	30.89999962	-10.30000019	41.20000076	6.933333397	18.46666718	1925	1885
23	-114.63548	38.65408	1359	8.824999809	19.56666756	-1.01666677	265	27	17	14.59873867	77	54	69	56	15.80000019	40.5128212	835.1306763	30.39999962	-8.600000381	39	18.95000076	-0.116666794	1831	1948
24	-114.17963	37.75565	1838	8.612500191	18.89999962	-0.699999988	359	41	12	23.50541496	108	68	82	94	14.85833359	40.48592377	804.1599731	29	-7.699999809	36.70000076	0.533333421	11.4333334	1996	1952
25	-112.31296	36.86232	1666	11.01249981	21.48333359	1.316666603	338	41	10	32.1573143	110	45	82	98	16.89166641	43.20119095	823.4824219	32.70000076	-6.400000095	39.10000229	2.933333158	14.29999924	1755	2027
26	-111.76183	35.92118	1767	8.800000191	18.91666603	-1.033333421	322	46	9	38.14089584	117	40	95	77	16.20000076	42.4083786	807.6846924	29.29999924	-8.899999619	38.19999695	18.23333359	12.41666698	1900	1821
26	-111.6715	35.92127	2066	8.370833397	18.26666641	-1.099999905	374	53	11	38.6892128	133	44	110	95	17.00833321	44.29253387	787.0123291	29.20000076	-9.199999809	38.40000153	17.73333359	11.5666666	2155	1809
26	-111.75833	35.92244	1775	8.779167175	18.88333321	-1.049999952	323	46	9	38.65454102	117	39	95	77	16.19166756	42.38656235	806.9962769	29.29999924	-8.899999619	38.19999695	18.20000076	12.38333321	1908	1819
26	-111.74518	35.92274	1782	8.729166985	18.83333397	-1.083333373	324	47	9	39.41831207	118	38	96	78	16.24166679	42.40644073	806.7765503	29.29999924	-9	38.29999924	18.16666603	12.3166666	1923	1817
27	-111.99564	37.18606	1291	11.92916679	23.08333397	1.566666722	266	36	9	31.28086472	85	38	70	71	16.80833244	41.39983749	874.9193726	34.29999924	-6.300000191	40.59999847	22.29999924	15.73333359	1625	2060
28	-112.26675	37.04016	1531	11.66666698	22.33333397	1.75	319	38	9	33.17164993	108	42	73	94	17.11666679	43.00669861	838.0939941	33.70000076	-6.099999905	39.79999924	3.533333302	15.21666622	1617	2082
28	-112.26666	37.04037	1524	11.57916641	22.26666641	1.666666627	317	38	9	32.67750168	105	42	74	93	17.125	43.0276413	838.7800903	33.59999847	-6.199999809	39.79999924	3.433333397	15.11666679	1628	2079
29	-112.94969	37.80007	1615	9.637499809	21.16666603	-1.316666603	319	38	13	24.16987038	94	62	78	70	17.39166641	40.63473511	910.1600952	32.59999847	-10.19999981	42.79999924	16.38333321	18.25	1808	1974
29	-112.9496	37.94969	1509	9.733333588	21.14999962	-0.76666671	299	37	13	22.28477478	91	60	76	66	17.75	41.86320877	892.7493896	32.79999924	-9.600000381	42.40000153	16.43333435	18.16666603	1820	1981
30	-112.33809	38.11703	1468	7.425000191	18.03333282	-2.533333302	250	39	14	33.47719955	94	46	80	46	17.33333397	42.69293976	833.989563	29.60000038	-11	40.59999847	17.48333359	-2.533333302	1976	1702
30	-112.33804	38.1165	1478	7.320833206	17.95000076	-2.666666746	251	39	14	32.98614883	94	47	80	47	17.32500076	42.67241287	835.6011963	29.5	-11.10000038	40.59999847	17.38333321	-2.666666746	1988	1697
31	-112.03354	39.01824	1901	8.012499809	18.86666679	-2.5	324	33	19	14.20431328	91	69	69	75	16.57500076	40.82512283	864.3839722	30.10000038	-10.5	40.59999847	6.933333397	18.86666679	1886	1703
31	-112.03332	39.01779	1904	7.995833397	18.79999924	-2.383333445	324	33	19	14.1224432	91	69	69	75	16.55833244	40.98597336	858.1784668	30.10000038	-10.30000019	40.40000153	6.849999905	18.79999924	1903	1700
32	-112.98187	42.15328	2244	7.383333206	18.93333244	-4.166666508	339	46	20	25.46429634	116	68	95	68	15.36666679	37.02811432	931.8952637	30.79999924	-10.69999981	41.5	11.0666666	-4.166666508	1561	1510
33	-114.83746	42.85618	1601	9.774999619	20.29999924	-0.783333361	261	37	6	43.03224945	102	28	34	91	15.80000019	40.82687378	847.1463013	31.79999924	-6.900000095	38.70000076	0.283333302	19.66666603	1011	1630
