# Supplementary material for: A genotype × environment experiment reveals contrasting response strategies to drought between populations of a keystone species (Artemisia tridentata; Asteraceae)
Source: Plant Environ Interact. 2023 Jul 24;4(4):201–14. doi: 10.1002/pei3.10119 (PMC10423975; doi:10.1002/pei3.10119)
Supplement: Supplementary file 2 — Table S2. [file PEI3-4-201-s003.csv]

Table S2. Weight measurements for seedlings through drought G_E experiment to estimate water loss.
SeedlingID	Date	Time	Weight (g)	Pop	Day of experiment
11	2/24/20	10am	788	IDT3	1
157	2/24/20	10am	841	IDT3	1
132	2/24/20	10am	868	IDT3	1
415	2/24/20	10am	809	UTT2	1
195	2/24/20	10am	806	IDT3	1
527	2/24/20	10am	789	UTT2	1
71	2/24/20	10am	782	IDT3	1
481	2/24/20	10am	789	UTT2	1
519	2/24/20	10am	775	UTT2	1
27	2/24/20	10am	741	IDT3	1
54	2/24/20	10am	758	IDT3	1
566	2/24/20	10am	773	UTT2	1
583	2/24/20	10am	770	UTT2	1
447	2/24/20	10am	750	UTT2	1
162	2/24/20	10am	829	IDT3	1
440	2/24/20	10am	779	UTT2	1
112	2/24/20	10am	796	IDT3	1
11	2/25/20	10am	762	IDT3	2
157	2/25/20	10am	818	IDT3	2
132	2/25/20	10am	845	IDT3	2
415	2/25/20	10am	780	UTT2	2
195	2/25/20	10am	783	IDT3	2
527	2/25/20	10am	765	UTT2	2
71	2/25/20	10am	756	IDT3	2
481	2/25/20	10am	765	UTT2	2
519	2/25/20	10am	750	UTT2	2
27	2/25/20	10am	714	IDT3	2
54	2/25/20	10am	742	IDT3	2
566	2/25/20	10am	758	UTT2	2
583	2/25/20	10am	755	UTT2	2
447	2/25/20	10am	736	UTT2	2
162	2/25/20	10am	813	IDT3	2
440	2/25/20	10am	765	UTT2	2
112	2/25/20	10am	780	IDT3	2
11	2/26/20	10am	745	IDT3	3
157	2/26/20	10am	801	IDT3	3
132	2/26/20	10am	835	IDT3	3
415	2/26/20	10am	760	UTT2	3
195	2/26/20	10am	772	IDT3	3
527	2/26/20	10am	757	UTT2	3
71	2/26/20	10am	748	IDT3	3
481	2/26/20	10am	753	UTT2	3
519	2/26/20	10am	737	UTT2	3
27	2/26/20	10am	701	IDT3	3
440	2/26/20	10am	752	UTT2	3
112	2/26/20	10am	766	IDT3	3
54	2/26/20	10am	727	IDT3	3
566	2/26/20	10am	744	UTT2	3
583	2/26/20	10am	744	UTT2	3
447	2/26/20	10am	724	UTT2	3
162	2/26/20	10am	801	IDT3	3
11	2/27/20	10am	736	IDT3	4
157	2/27/20	10am	794	IDT3	4
132	2/27/20	10am	827	IDT3	4
415	2/27/20	10am	748	UTT2	4
195	2/27/20	10am	765	IDT3	4
527	2/27/20	10am	751	UTT2	4
71	2/27/20	10am	742	IDT3	4
481	2/27/20	10am	746	UTT2	4
519	2/27/20	10am	729	UTT2	4
27	2/27/20	10am	694	IDT3	4
447	2/27/20	10am	715	UTT2	4
162	2/27/20	10am	794	IDT3	4
54	2/27/20	10am	718	IDT3	4
566	2/27/20	10am	737	UTT2	4
583	2/27/20	10am	739	UTT2	4
440	2/27/20	10am	743	UTT2	4
112	2/27/20	10am	758	IDT3	4
157	2/28/20	10am	788	IDT3	5
132	2/28/20	10am	820	IDT3	5
415	2/28/20	10am	739	UTT2	5
195	2/28/20	10am	759	IDT3	5
527	2/28/20	10am	745	UTT2	5
71	2/28/20	10am	736	IDT3	5
481	2/28/20	10am	740	UTT2	5
519	2/28/20	10am	720	UTT2	5
27	2/28/20	10am	688	IDT3	5
440	2/28/20	10am	737	UTT2	5
112	2/28/20	10am	753	IDT3	5
54	2/28/20	10am	712	IDT3	5
566	2/28/20	10am	728	UTT2	5
583	2/28/20	10am	736	UTT2	5
447	2/28/20	10am	708	UTT2	5
162	2/28/20	10am	789	IDT3	5
11	2/28/20	10am	727	IDT3	5
11	2/29/20	10am	720	IDT3	6
157	2/29/20	10am	783	IDT3	6
195	2/29/20	10am	753	IDT3	6
527	2/29/20	10am	741	UTT2	6
71	2/29/20	10am	731	IDT3	6
440	2/29/20	10am	731	UTT2	6
112	2/29/20	10am	747	IDT3	6
54	2/29/20	10am	707	IDT3	6
566	2/29/20	10am	723	UTT2	6
583	2/29/20	10am	732	UTT2	6
447	2/29/20	10am	703	UTT2	6
162	2/29/20	10am	784	IDT3	6
132	2/29/20	10am	815	IDT3	6
415	2/29/20	10am	733	UTT2	6
481	2/29/20	10am	734	UTT2	6
519	2/29/20	10am	713	UTT2	6
27	2/29/20	10am	683	IDT3	6
195	3/1/20	10am	748	IDT3	7
527	3/1/20	10am	735	UTT2	7
71	3/1/20	10am	727	IDT3	7
481	3/1/20	10am	729	UTT2	7
519	3/1/20	10am	706	UTT2	7
27	3/1/20	10am	678	IDT3	7
132	3/1/20	10am	809	IDT3	7
415	3/1/20	10am	724	UTT2	7
11	3/1/20	10am	713	IDT3	7
157	3/1/20	10am	778	IDT3	7
440	3/1/20	10am	726	UTT2	7
112	3/1/20	10am	742	IDT3	7
54	3/1/20	10am	702	IDT3	7
566	3/1/20	10am	719	UTT2	7
583	3/1/20	10am	729	UTT2	7
447	3/1/20	10am	698	UTT2	7
162	3/1/20	10am	780	IDT3	7
11	3/2/20	10am	707	IDT3	8
157	3/2/20	10am	774	IDT3	8
132	3/2/20	10am	805	IDT3	8
415	3/2/20	10am	717	UTT2	8
481	3/2/20	10am	724	UTT2	8
519	3/2/20	10am	699	UTT2	8
27	3/2/20	10am	674	IDT3	8
195	3/2/20	10am	743	IDT3	8
527	3/2/20	10am	731	UTT2	8
71	3/2/20	10am	723	IDT3	8
440	3/2/20	10am	721	UTT2	8
112	3/2/20	10am	737	IDT3	8
54	3/2/20	10am	697	IDT3	8
566	3/2/20	10am	714	UTT2	8
583	3/2/20	10am	726	UTT2	8
162	3/2/20	10am	776	IDT3	8
447	3/2/20	10am	693	UTT2	8
11	3/3/20	10am	702	IDT3	9
157	3/3/20	10am	770	IDT3	9
132	3/3/20	10am	801	IDT3	9
415	3/3/20	10am	710	UTT2	9
481	3/3/20	10am	720	UTT2	9
519	3/3/20	10am	693	UTT2	9
27	3/3/20	10am	670	IDT3	9
195	3/3/20	10am	738	IDT3	9
527	3/3/20	10am	727	UTT2	9
71	3/3/20	10am	719	IDT3	9
440	3/3/20	10am	717	UTT2	9
112	3/3/20	10am	734	IDT3	9
54	3/3/20	10am	693	IDT3	9
566	3/3/20	10am	713	UTT2	9
583	3/3/20	10am	723	UTT2	9
447	3/3/20	10am	688	UTT2	9
162	3/3/20	10am	772	IDT3	9
11	3/4/20	10am	697	IDT3	10
157	3/4/20	10am	766	IDT3	10
132	3/4/20	10am	798	IDT3	10
415	3/4/20	10am	705	UTT2	10
481	3/4/20	10am	717	UTT2	10
519	3/4/20	10am	688	UTT2	10
27	3/4/20	10am	667	IDT3	10
195	3/4/20	10am	735	IDT3	10
527	3/4/20	10am	722	UTT2	10
71	3/4/20	10am	716	IDT3	10
440	3/4/20	10am	713	UTT2	10
112	3/4/20	10am	730	IDT3	10
54	3/4/20	10am	689	IDT3	10
566	3/4/20	10am	707	UTT2	10
583	3/4/20	10am	721	UTT2	10
447	3/4/20	10am	684	UTT2	10
162	3/4/20	10am	769	IDT3	10
447	3/5/20	10am	681	UTT2	11
162	3/5/20	10am	765	IDT3	11
54	3/5/20	10am	685	IDT3	11
566	3/5/20	10am	701	UTT2	11
583	3/5/20	10am	718	UTT2	11
440	3/5/20	10am	709	UTT2	11
112	3/5/20	10am	725	IDT3	11
11	3/5/20	10am	691	IDT3	11
157	3/5/20	10am	762	IDT3	11
132	3/5/20	10am	794	IDT3	11
415	3/5/20	10am	699	UTT2	11
481	3/5/20	10am	713	UTT2	11
519	3/5/20	10am	682	UTT2	11
27	3/5/20	10am	663	IDT3	11
195	3/5/20	10am	731	IDT3	11
527	3/5/20	10am	718	UTT2	11
71	3/5/20	10am	712	IDT3	11
447	3/6/20	10am	677	UTT2	12
162	3/6/20	10am	762	IDT3	12
54	3/6/20	10am	681	IDT3	12
566	3/6/20	10am	697	UTT2	12
583	3/6/20	10am	715	UTT2	12
440	3/6/20	10am	705	UTT2	12
112	3/6/20	10am	721	IDT3	12
195	3/6/20	10am	728	IDT3	12
527	3/6/20	10am	714	UTT2	12
71	3/6/20	10am	709	IDT3	12
481	3/6/20	10am	709	UTT2	12
519	3/6/20	10am	678	UTT2	12
27	3/6/20	10am	660	IDT3	12
132	3/6/20	10am	790	IDT3	12
415	3/6/20	10am	693	UTT2	12
11	3/6/20	10am	686	IDT3	12
157	3/6/20	10am	759	IDT3	12
447	3/7/20	10am	673	UTT2	13
162	3/7/20	10am	759	IDT3	13
54	3/7/20	10am	677	IDT3	13
566	3/7/20	10am	693	UTT2	13
583	3/7/20	10am	713	UTT2	13
440	3/7/20	10am	701	UTT2	13
112	3/7/20	10am	718	IDT3	13
195	3/7/20	10am	725	IDT3	13
527	3/7/20	10am	710	UTT2	13
71	3/7/20	10am	706	IDT3	13
481	3/7/20	10am	706	UTT2	13
519	3/7/20	10am	674	UTT2	13
27	3/7/20	10am	657	IDT3	13
132	3/7/20	10am	787	IDT3	13
415	3/7/20	10am	688	UTT2	13
11	3/7/20	10am	682	IDT3	13
157	3/7/20	10am	756	IDT3	13
447	3/8/20	10am	671	UTT2	14
162	3/8/20	10am	757	IDT3	14
54	3/8/20	10am	675	IDT3	14
566	3/8/20	10am	690	UTT2	14
583	3/8/20	10am	711	UTT2	14
440	3/8/20	10am	698	UTT2	14
112	3/8/20	10am	716	IDT3	14
11	3/8/20	10am	679	IDT3	14
157	3/8/20	10am	754	IDT3	14
132	3/8/20	10am	785	IDT3	14
415	3/8/20	10am	685	UTT2	14
195	3/8/20	10am	722	IDT3	14
527	3/8/20	10am	708	UTT2	14
71	3/8/20	10am	704	IDT3	14
481	3/8/20	10am	705	UTT2	14
519	3/8/20	10am	672	UTT2	14
27	3/8/20	10am	655	IDT3	14
447	3/9/20	10am	668	UTT2	15
162	3/9/20	10am	754	IDT3	15
54	3/9/20	10am	672	IDT3	15
566	3/9/20	10am	687	UTT2	15
583	3/9/20	10am	709	UTT2	15
440	3/9/20	10am	695	UTT2	15
112	3/9/20	10am	713	IDT3	15
195	3/9/20	10am	720	IDT3	15
527	3/9/20	10am	705	UTT2	15
71	3/9/20	10am	701	IDT3	15
481	3/9/20	10am	702	UTT2	15
519	3/9/20	10am	669	UTT2	15
27	3/9/20	10am	653	IDT3	15
132	3/9/20	10am	783	IDT3	15
415	3/9/20	10am	681	UTT2	15
11	3/9/20	10am	675	IDT3	15
157	3/9/20	10am	751	IDT3	15
195	3/10/20	10am	718	IDT3	16
527	3/10/20	10am	702	UTT2	16
71	3/10/20	10am	699	IDT3	16
481	3/10/20	10am	700	UTT2	16
519	3/10/20	10am	667	UTT2	16
27	3/10/20	10am	651	IDT3	16
132	3/10/20	10am	781	IDT3	16
415	3/10/20	10am	677	UTT2	16
11	3/10/20	10am	671	IDT3	16
157	3/10/20	10am	748	IDT3	16
440	3/10/20	10am	692	UTT2	16
112	3/10/20	10am	710	IDT3	16
54	3/10/20	10am	668	IDT3	16
566	3/10/20	10am	685	UTT2	16
583	3/10/20	10am	707	UTT2	16
447	3/10/20	10am	665	UTT2	16
162	3/10/20	10am	752	IDT3	16
