# Supplementary material for: A genotype × environment experiment reveals contrasting response strategies to drought between populations of a keystone species (Artemisia tridentata; Asteraceae)
Source: Plant Environ Interact. 2023 Jul 24;4(4):201–14. doi: 10.1002/pei3.10119 (PMC10423975; doi:10.1002/pei3.10119)
Supplement: Supplementary file 3 — Table S3. [file PEI3-4-201-s004.csv]

Table S3. Seedling ID numbers, treatment group, population IDs, and stomatal conductance measurements taken for randomly selected seedlings upon termination of the experiment.
SeedlingID	Treatment	Population	Stomatal conductance (mmol m_2 s_1)
441	T1	UTT2	98.6
599	T1	UTT2	222.9
439	T1	UTT2	227.4
408	T1	UTT2	223.6
522	T1	UTT2	299.7
440	T2	UTT2	61.6
532	T2	UTT2	124.3
454	T2	UTT2	51.4
112	T2	IDT3	92.3
46	T2	IDT3	52.2
574	T2	UTT2	60.7
54	T2	IDT3	17.3
566	T2	UTT2	5.3
418	T2	UTT2	15.7
521	T2	UTT2	12.3
447	T2	UTT2	9.1
162	T2	IDT3	4.5
558	T2	UTT2	7.2
473	T2	UTT2	12.7
433	T2	UTT2	4.9
527	T2	UTT2	6.3
481	T2	UTT2	75.5
519	T2	UTT2	120.3
87	T2	IDT3	59.1
1	T2	IDT3	236.6
574	T2	UTT2	228.4
46	T2	IDT3	80.3
454	T2	UTT2	109.2
532	T2	UTT2	149.2
418	T2	UTT2	142.5
1	T2	IDT3	215.4
521	T2	UTT2	237.6
473	T2	UTT2	271.6
433	T2	UTT2	306.7
87	T2	IDT3	247.3
