# Supplementary material for: A genotype × environment experiment reveals contrasting response strategies to drought between populations of a keystone species (Artemisia tridentata; Asteraceae)
Source: Plant Environ Interact. 2023 Jul 24;4(4):201–14. doi: 10.1002/pei3.10119 (PMC10423975; doi:10.1002/pei3.10119)
Supplement: Supplementary file 4 — Table S4. [file PEI3-4-201-s008.csv]

Table S4. Seedling ID, mother plant ID, population, treatment, and physiological data collected upon termination of the drought G_E experiment.
SeedlingID	Parent	Subsp	Pop	Treatment	Date	Experiment time	Leaf temperature (�C)	Phi2	PhiNPQ
572	UTT2_i	tridentata2x	UTT2	T1	3/9/20	10AM	22.33	0.589	0.228
572	UTT2_i	tridentata2x	UTT2	T1	3/9/20	10AM	22.39	0.61	0.185
408	UTT2_a	tridentata2x	UTT2	T1	3/9/20	10AM	22.43	0.698	0.084
408	UTT2_a	tridentata2x	UTT2	T1	3/9/20	10AM	22.53	0.69	0.098
522	UTT2_g	tridentata2x	UTT2	T1	3/9/20	10AM	22.71	0.623	0.169
522	UTT2_g	tridentata2x	UTT2	T1	3/9/20	10AM	22.67	0.529	0.289
95	IDT3_e	tridentata2x	IDT3	T1	3/9/20	10AM	22.81	0.637	0.156
95	IDT3_e	tridentata2x	IDT3	T1	3/9/20	10AM	22.81	0.643	0.155
599	UTT2_j	tridentata2x	UTT2	T1	3/9/20	10AM	22.91	0.514	0.305
599	UTT2_j	tridentata2x	UTT2	T1	3/9/20	10AM	23.01	0.595	0.191
23	IDT3_b	tridentata2x	IDT3	T1	3/9/20	10AM	23.19	0.63	0.147
23	IDT3_b	tridentata2x	IDT3	T1	3/9/20	10AM	23.11	0.625	0.154
439	UTT2_b	tridentata2x	UTT2	T1	3/9/20	10AM	23.49	0.673	0.117
439	UTT2_b	tridentata2x	UTT2	T1	3/9/20	10AM	23.59	0.687	0.093
11	IDT3_a	tridentata2x	IDT3	T2	3/9/20	10AM	24.09	0.684	0.106
11	IDT3_a	tridentata2x	IDT3	T2	3/9/20	10AM	24.13	0.69	0.105
157	IDT3_h	tridentata2x	IDT3	T2	3/9/20	10AM	24.37	0.449	0.382
157	IDT3_h	tridentata2x	IDT3	T2	3/9/20	10AM	24.37	0.529	0.293
132	IDT3_g	tridentata2x	IDT3	T2	3/9/20	10AM	25.19	0.537	0.228
132	IDT3_g	tridentata2x	IDT3	T2	3/9/20	10AM	25.23	0.528	0.255
415	UTT2_a	tridentata2x	UTT2	T2	3/9/20	10AM	25.43	0.685	0.097
415	UTT2_a	tridentata2x	UTT2	T2	3/9/20	10AM	25.53	0.682	0.108
481	UTT2_e	tridentata2x	UTT2	T2	3/9/20	10AM	25.95	0.669	0.125
481	UTT2_e	tridentata2x	UTT2	T2	3/9/20	10AM	26.01	0.605	0.206
519	UTT2_f	tridentata2x	UTT2	T2	3/9/20	10AM	25.95	0.592	0.222
519	UTT2_f	tridentata2x	UTT2	T2	3/9/20	10AM	25.91	0.708	0.082
27	IDT3_b	tridentata2x	IDT3	T2	3/9/20	10AM	26.01	0.561	0.196
27	IDT3_b	tridentata2x	IDT3	T2	3/9/20	10AM	26.05	0.557	0.231
195	IDT3_j	tridentata2x	IDT3	T2	3/9/20	10AM	25.67	0.631	0.168
195	IDT3_j	tridentata2x	IDT3	T2	3/9/20	10AM	25.57	0.528	0.295
527	UTT2_g	tridentata2x	UTT2	T2	3/9/20	10AM	25.19	0.639	0.13
527	UTT2_g	tridentata2x	UTT2	T2	3/9/20	10AM	25.15	0.629	0.14
71	IDT3_d	tridentata2x	IDT3	T2	3/9/20	10AM	25.19	0.606	0.196
71	IDT3_d	tridentata2x	IDT3	T2	3/9/20	10AM	25.09	0.617	0.189
447	UTT2_c	tridentata2x	UTT2	T2	3/9/20	10AM	22.57	0.71	0.101
447	UTT2_c	tridentata2x	UTT2	T2	3/9/20	10AM	22.33	0.717	0.1
162	IDT3_i	tridentata2x	IDT3	T2	3/9/20	10AM	22.19	0.627	0.214
162	IDT3_i	tridentata2x	IDT3	T2	3/9/20	10AM	22.09	0.55	0.272
54	IDT3_c	tridentata2x	IDT3	T2	3/9/20	10AM	21.43	0.584	0.253
54	IDT3_c	tridentata2x	IDT3	T2	3/9/20	10AM	21.67	0.604	0.219
566	UTT2_i	tridentata2x	UTT2	T2	3/9/20	10AM	22.05	0.529	0.289
566	UTT2_i	tridentata2x	UTT2	T2	3/9/20	10AM	22.47	0.545	0.242
583	UTT2_j	tridentata2x	UTT2	T2	3/9/20	10AM	24.51	0.579	0.225
583	UTT2_j	tridentata2x	UTT2	T2	3/9/20	10AM	24.91	0.642	0.16
440	UTT2_b	tridentata2x	UTT2	T2	3/9/20	10AM	25.19	0.655	0.135
440	UTT2_b	tridentata2x	UTT2	T2	3/9/20	10AM	24.91	0.623	0.185
112	IDT3_f	tridentata2x	IDT3	T2	3/9/20	10AM	24.57	0.649	0.168
112	IDT3_f	tridentata2x	IDT3	T2	3/9/20	10AM	24.43	0.588	0.225
512	UTT2_f	tridentata2x	UTT2	T1	3/9/20	10AM	23.15	0.653	0.154
512	UTT2_f	tridentata2x	UTT2	T1	3/9/20	10AM	23.19	0.618	0.188
60	IDT3_c	tridentata2x	IDT3	T1	3/9/20	10AM	23.11	0.673	0.073
60	IDT3_c	tridentata2x	IDT3	T1	3/9/20	10AM	23.05	0.729	0.047
466	UTT2_d	tridentata2x	UTT2	T1	3/9/20	10AM	22.95	0.459	0.376
466	UTT2_d	tridentata2x	UTT2	T1	3/9/20	10AM	22.77	0.544	0.277
441	UTT2_c	tridentata2x	UTT2	T1	3/9/20	10AM	22.57	0.716	0.083
441	UTT2_c	tridentata2x	UTT2	T1	3/9/20	10AM	22.63	0.613	0.185
65	IDT3_d	tridentata2x	IDT3	T1	3/9/20	10AM	22.33	0.617	0.2
65	IDT3_d	tridentata2x	IDT3	T1	3/9/20	10AM	22.33	0.504	0.343
133	IDT3_g	tridentata2x	IDT3	T1	3/9/20	10AM	22.29	0.605	0.206
133	IDT3_g	tridentata2x	IDT3	T1	3/9/20	10AM	22.23	0.626	0.17
158	IDT3_h	tridentata2x	IDT3	T1	3/9/20	10AM	22.09	0.614	0.181
158	IDT3_h	tridentata2x	IDT3	T1	3/9/20	10AM	22.05	0.611	0.189
496	UTT2_e	tridentata2x	UTT2	T1	3/9/20	10AM	21.91	0.61	0.136
496	UTT2_e	tridentata2x	UTT2	T1	3/9/20	10AM	21.85	0.539	0.232
