# Supplementary material for: A genotype × environment experiment reveals contrasting response strategies to drought between populations of a keystone species (Artemisia tridentata; Asteraceae)
Source: Plant Environ Interact. 2023 Jul 24;4(4):201–14. doi: 10.1002/pei3.10119 (PMC10423975; doi:10.1002/pei3.10119)
Supplement: Supplementary file 5 — Table S5. [file PEI3-4-201-s009.csv]

Table S5. Seedling ID, tissue type, and number of read pairs per sample from RNA sequencing. Only samples with greater than one million read pairs were used in analyses.
Seedling ID	Tissue	Read pairs
11	Roots	15636977
11	Roots	15636977
11	Leaves	10299933
11	Leaves	10299933
580	Roots	8787913
580	Roots	8787913
580	Leaves	47287098
580	Leaves	47287098
415	Roots	68042977
415	Roots	68042977
415	Leaves	3991
415	Leaves	3991
132	Roots	48611732
132	Roots	48611732
132	Leaves	77888597
132	Leaves	77888597
488	Roots	1368271
488	Roots	1368271
488	Leaves	96800054
488	Leaves	96800054
591	Roots	70312478
591	Roots	70312478
591	Leaves	660832
591	Leaves	660832
157	Roots	88325181
157	Roots	88325181
157	Leaves	4824137
157	Leaves	4824137
557	Roots	78081324
557	Roots	78081324
557	Leaves	103879388
557	Leaves	103879388
17	Roots	62923415
17	Roots	62923415
17	Leaves	43399167
17	Leaves	43399167
566	Roots	58793413
566	Roots	58793413
566	Leaves	3316
566	Leaves	3316
54	Roots	320
54	Roots	320
54	Leaves	1094
54	Leaves	1094
193	Roots	12040890
193	Roots	12040890
193	Leaves	93770360
193	Leaves	93770360
121	Leaves	761741
121	Leaves	761741
121	Roots	576306
121	Roots	576306
583	Roots	105873271
583	Roots	105873271
583	Leaves	33640778
583	Leaves	33640778
80	Roots	55266061
80	Roots	55266061
80	Leaves	69954165
80	Leaves	69954165
533	Roots	669
533	Roots	669
533	Leaves	441227
533	Leaves	441227
166	Roots	56967083
166	Roots	56967083
166	Leaves	59774162
166	Leaves	59774162
440	Roots	81781686
440	Roots	81781686
440	Leaves	356330
440	Leaves	356330
55	Roots	4306853
55	Roots	4306853
55	Leaves	512
55	Leaves	512
513	Roots	1505421
513	Roots	1505421
513	Leaves	71345545
513	Leaves	71345545
559	Roots	80845977
559	Roots	80845977
559	Leaves	106128639
559	Leaves	106128639
407	Roots	72164214
407	Roots	72164214
407	Leaves	67249595
407	Leaves	67249595
455	Roots	72038293
455	Roots	72038293
455	Leaves	63333345
455	Leaves	63333345
527	Roots	46867227
527	Roots	46867227
527	Leaves	49835021
527	Leaves	49835021
71	Roots	4274178
71	Roots	4274178
71	Leaves	57
71	Leaves	57
481	Roots	279
481	Roots	279
481	Leaves	2031636
481	Leaves	2031636
461	Roots	26
461	Roots	26
461	Leaves	4723
461	Leaves	4723
519	Roots	13610760
519	Roots	13610760
519	Leaves	59243026
519	Leaves	59243026
33	Roots	81759259
33	Roots	81759259
160	Roots	54935465
160	Roots	54935465
171	Leaves	17841439
171	Leaves	17841439
511	Roots	9439499
511	Roots	9439499
33	Leaves	666
33	Leaves	666
160	Leaves	397212
160	Leaves	397212
93	Leaves	1777
93	Leaves	1777
522	Roots	83090751
522	Roots	83090751
511	Leaves	78577997
511	Leaves	78577997
103	Roots	203
103	Roots	203
462	Roots	2044971
462	Roots	2044971
434	Roots	63947536
434	Roots	63947536
93	Roots	63374791
93	Roots	63374791
522	Leaves	524
522	Leaves	524
68	Roots	4253050
68	Roots	4253050
408	Roots	66817742
408	Roots	66817742
103	Leaves	56033985
103	Leaves	56033985
462	Leaves	151421261
462	Leaves	151421261
434	Leaves	655439
434	Leaves	655439
447	Roots	427093
447	Roots	427093
47	Leaves	5324433
47	Leaves	5324433
68	Leaves	12975475
68	Leaves	12975475
408	Leaves	44638
408	Leaves	44638
195	Roots	744208
195	Roots	744208
27	Roots	66941492
27	Roots	66941492
447	Leaves	20796993
447	Leaves	20796993
47	Roots	4028
47	Roots	4028
195	Leaves	7294903
195	Leaves	7294903
27	Leaves	15450695
27	Leaves	15450695
544	Roots	12963489
544	Roots	12963489
20	Roots	158
20	Roots	158
112	Roots	126813367
112	Roots	126813367
89	Roots	186609269
89	Roots	186609269
544	Leaves	45022983
544	Leaves	45022983
20	Leaves	34182381
20	Leaves	34182381
567	Roots	124729719
567	Roots	124729719
112	Leaves	132730546
112	Leaves	132730546
89	Leaves	127392019
89	Leaves	127392019
171	Roots	157102458
171	Roots	157102458
572	Leaves	189,184,514
572	Leaves	189184514
567	Leaves	54203552
567	Leaves	54203552
133	Roots	48441093
133	Roots	48441093
133	Leaves	55003683
133	Leaves	55003683
167	Roots	63645336
167	Roots	63645336
167	Leaves	31377932
167	Leaves	31377932
485	Roots	35885304
485	Roots	35885304
485	Leaves	55986280
485	Leaves	55986280
106	Roots	44658634
106	Roots	44658634
106	Leaves	26631674
106	Leaves	26631674
60	Roots	44554143
60	Roots	44554143
427	Roots	49440732
427	Roots	49440732
21	Roots	46856547
21	Roots	46856547
60	Leaves	67037322
60	Leaves	67037322
427	Leaves	54675299
427	Leaves	54675299
21	Leaves	45359640
21	Leaves	45359640
130	Roots	46232233
130	Roots	46232233
587	Roots	45621064
587	Roots	45621064
130	Leaves	48410244
130	Leaves	48410244
587	Leaves	55376746
587	Leaves	55376746
466	Roots	476
466	Roots	476
512	Roots	104
512	Roots	104
151	Roots	56127808
151	Roots	56127808
441	Roots	60871925
441	Roots	60871925
466	Leaves	50696885
466	Leaves	50696885
512	Leaves	44814467
512	Leaves	44814467
151	Leaves	19944256
151	Leaves	19944256
441	Leaves	39395487
441	Leaves	39395487
65	Roots	3717254
65	Roots	3717254
158	Roots	8606108
158	Roots	8606108
496	Roots	3752237
496	Roots	3752237
185	Leaves	340
185	Leaves	340
23	Leaves	50998995
23	Leaves	50998995
65	Leaves	9261010
65	Leaves	9261010
158	Leaves	4528300
158	Leaves	4528300
496	Leaves	62166980
496	Leaves	62166980
472	Roots	45191312
472	Roots	45191312
572	Roots	53
572	Roots	53
23	Roots	30510948
23	Roots	30510948
472	Leaves	48298652
472	Leaves	48298652
417	Roots	47106238
417	Roots	47106238
417	Leaves	48303999
417	Leaves	48303999
599	Roots	39603673
599	Roots	39603673
95	Roots	53742984
95	Roots	53742984
102	Roots	1008911
102	Roots	1008911
439	Roots	76543936
439	Roots	76543936
599	Leaves	50412509
599	Leaves	50412509
188	Roots	66788855
188	Roots	66788855
5	Roots	36511933
5	Roots	36511933
95	Leaves	43892266
95	Leaves	43892266
102	Leaves	22216034
102	Leaves	22216034
439	Leaves	58907359
439	Leaves	58907359
554	Roots	42928745
554	Roots	42928745
188	Leaves	47330236
188	Leaves	47330236
5	Leaves	48856469
5	Leaves	48856469
185	Roots	64134931
185	Roots	64134931
554	Leaves	45048899
554	Leaves	45048899
