# Supplementary material for: A genotype × environment experiment reveals contrasting response strategies to drought between populations of a keystone species (Artemisia tridentata; Asteraceae)
Source: Plant Environ Interact. 2023 Jul 24;4(4):201–14. doi: 10.1002/pei3.10119 (PMC10423975; doi:10.1002/pei3.10119)
Supplement: Supplementary file 6 — Table S6. [file PEI3-4-201-s001.csv]

Table S6. Seeding IDs, tissue type, and mapping rates of read sets to the reference transcriptome.
SeedlingID	Tissue	Overall Map Rate (%)	Average Map Rate (%)	SD
11	Roots	12.65	58.06139344	12.36201863
580	Leaves	19.83
580	Roots	21.93
11	Leaves	31.65
65	Roots	33.95
102	Roots	38.61
68	Roots	39.11
23	Roots	40.6
195	Leaves	40.72
158	Roots	41
439	Roots	41.36
496	Roots	41.46
488	Roots	42.67
566	Roots	43.01
462	Roots	43.18
158	Leaves	43.3
511	Roots	43.8
132	Roots	43.87
55	Roots	44.2
47	Leaves	45.05
17	Leaves	45.09
544	Roots	45.6
71	Roots	46.14
519	Roots	46.38
193	Roots	47.37
103	Leaves	47.56
133	Leaves	47.64
33	Roots	48.34
513	Roots	48.69
599	Roots	50.07
527	Roots	50.76
434	Roots	50.85
441	Leaves	51.01
185	Roots	51.06
408	Roots	51.06
68	Leaves	51.15
455	Roots	51.9
447	Leaves	52.07
512	Leaves	52.73
527	Leaves	53.37
587	Leaves	53.9
102	Leaves	54.68
157	Leaves	54.82
583	Leaves	54.83
544	Leaves	55.03
20	Leaves	55.09
472	Roots	55.47
587	Roots	56.81
17	Roots	57.25
21	Roots	57.31
65	Leaves	58.43
485	Roots	59.08
188	Leaves	59.09
132	Leaves	59.16
591	Roots	59.94
160	Roots	60.12
106	Leaves	60.47
415	Roots	60.68
60	Leaves	60.72
472	Leaves	60.84
522	Roots	60.91
481	Leaves	61.1
95	Roots	61.2
599	Leaves	61.29
93	Roots	61.33
60	Roots	61.39
511	Leaves	61.81
439	Leaves	62.21
519	Leaves	62.37
171	Leaves	62.5
417	Leaves	62.68
427	Leaves	63.03
167	Roots	63.5
130	Leaves	63.93
21	Leaves	64.27
488	Leaves	64.4
157	Roots	64.47
567	Roots	64.48
440	Roots	64.58
112	Roots	64.78
462	Leaves	64.98
496	Leaves	65.05
133	Roots	65.5
407	Leaves	65.64
554	Roots	65.68
27	Roots	66
95	Leaves	66.14
188	Roots	66.22
167	Leaves	66.23
151	Leaves	66.49
106	Roots	66.61
27	Leaves	66.62
80	Roots	66.92
89	Leaves	67.14
166	Roots	67.68
151	Roots	67.78
5	Roots	67.83
559	Roots	67.92
513	Leaves	68.02
166	Leaves	69.86
567	Leaves	70.06
23	Leaves	70.1
112	Leaves	70.17
572	Leaves	70.64
5	Leaves	70.84
466	Leaves	70.97
427	Roots	71.21
583	Roots	71.32
559	Leaves	71.55
407	Roots	71.62
417	Roots	72.26
130	Roots	72.43
557	Roots	72.8
455	Leaves	72.97
554	Leaves	73.03
171	Roots	73.07
193	Leaves	73.53
89	Roots	74.67
557	Leaves	74.82
485	Leaves	75.69
441	Roots	75.88
80	Leaves	78.81
