# Supplementary material for: A genotype × environment experiment reveals contrasting response strategies to drought between populations of a keystone species (Artemisia tridentata; Asteraceae)
Source: Plant Environ Interact. 2023 Jul 24;4(4):201–14. doi: 10.1002/pei3.10119 (PMC10423975; doi:10.1002/pei3.10119)
Supplement: Supplementary file 7 — Table S7. [file PEI3-4-201-s005.csv]

Table S7. Up and down regulate transcripts across all population and treatment comparisons.
Trinity transcript ID	logFC	logCPM	F	PValue	FDR
TRINITY_DN25153_c0_g1_i4	-7.677612557	-2.885098951	39.28301881	7.68E-09	0.000376865
TRINITY_DN12402_c0_g1_i8	-8.420941201	-1.787582387	34.95335927	3.30E-08	0.000731817
TRINITY_DN11410_c0_g1_i17	-3.405964883	-0.711678254	34.42399303	4.08E-08	0.000731817
TRINITY_DN21063_c0_g1_i1	-6.37050967	-2.397755244	34.6066765	4.59E-08	0.000731817
TRINITY_DN11410_c0_g1_i26	-3.551321815	-0.54366041	32.74642389	7.99E-08	0.001137729
TRINITY_DN22488_c0_g2_i4	-5.381090012	0.110682244	31.25289168	1.46E-07	0.001658878
TRINITY_DN118735_c0_g1_i1	-7.252723155	-2.357377603	31.38938966	1.63E-07	0.001711474
TRINITY_DN10748_c0_g1_i5	-1.517675671	4.607557111	30.46069972	2.02E-07	0.00179578
TRINITY_DN11410_c0_g1_i22	-2.91705881	0.242299763	30.22038932	2.23E-07	0.001886204
TRINITY_DN0_c10992_g1_i1	-1.469449647	3.261729777	29.73297387	2.73E-07	0.002049996
TRINITY_DN11410_c0_g1_i9	-2.959444009	-0.033083381	29.72499627	2.74E-07	0.002049996
TRINITY_DN8568_c0_g1_i7	-1.59373867	2.228438193	29.25387837	3.33E-07	0.002313116
TRINITY_DN6382_c0_g1_i5	-7.271232635	-2.624239916	29.40544346	3.62E-07	0.002313116
TRINITY_DN71956_c0_g1_i17	-5.080853079	0.796152211	28.68930928	4.21E-07	0.002405184
TRINITY_DN5130_c0_g1_i9	-6.715618113	-2.96046364	31.41634791	4.25E-07	0.002405184
TRINITY_DN10748_c0_g1_i1	-1.495691961	5.908667366	28.54726024	4.46E-07	0.002405184
TRINITY_DN19616_c0_g1_i77	-1.72894518	0.478543833	28.47884054	4.59E-07	0.002405184
TRINITY_DN26250_c0_g1_i9	-5.370822079	-3.294315628	28.43095082	4.69E-07	0.002405184
TRINITY_DN3715_c0_g1_i5	-5.295385182	-2.992514499	28.17282527	5.22E-07	0.002405184
TRINITY_DN47036_c0_g2_i2	-6.604360893	-1.191897368	28.49127761	5.24E-07	0.002405184
TRINITY_DN32788_c0_g1_i13	-1.561667432	5.777820454	28.01559296	5.57E-07	0.002405184
TRINITY_DN9121_c0_g1_i9	-1.590675042	5.091196842	27.96643749	5.69E-07	0.002405184
TRINITY_DN37689_c0_g2_i1	-8.117170689	-2.244503036	28.64260385	5.92E-07	0.002438871
TRINITY_DN617_c0_g1_i3	-10.56971636	-0.805262302	28.6803695	6.03E-07	0.002438871
TRINITY_DN11410_c0_g1_i4	-2.905526728	-0.015914653	27.69274106	6.38E-07	0.002508475
TRINITY_DN10020_c0_g1_i1	-1.58801675	5.780930877	27.47273031	7.00E-07	0.002612448
TRINITY_DN29750_c0_g1_i2	-5.890023967	-0.751984127	28.20626443	7.04E-07	0.002612448
TRINITY_DN9121_c0_g1_i4	-1.697060001	5.09142759	27.41147209	7.18E-07	0.002626474
TRINITY_DN3038_c1_g1_i36	-1.995883449	2.135413613	27.40446157	7.20E-07	0.002626474
TRINITY_DN10748_c0_g1_i3	-1.436374278	4.258348239	27.33280791	7.42E-07	0.002678125
TRINITY_DN3158_c0_g1_i9	-2.242440617	7.410225433	27.23977807	7.71E-07	0.002703055
TRINITY_DN15981_c0_g1_i10	-2.880223451	-0.248729704	27.19241926	7.87E-07	0.002735744
TRINITY_DN9226_c1_g1_i7	-1.662039408	3.144924201	27.06568669	8.30E-07	0.002774637
TRINITY_DN3038_c1_g1_i17	-2.128703964	4.60222625	26.97508296	8.62E-07	0.002779165
TRINITY_DN85604_c0_g1_i16	-6.393390256	-2.99830113	27.17283979	9.01E-07	0.002867306
TRINITY_DN14516_c0_g1_i37	-2.139285555	4.4297215	26.86668585	9.03E-07	0.002867306
TRINITY_DN29750_c0_g1_i11	-5.62706759	-0.814583533	27.52753626	9.24E-07	0.002893227
TRINITY_DN670_c6_g1_i2	-6.568837091	-2.296375675	26.91436123	1.00E-06	0.003054091
TRINITY_DN19962_c0_g1_i3	-5.483303336	-2.451285282	26.56911734	1.02E-06	0.003074108
TRINITY_DN65976_c0_g1_i21	-3.575449156	-1.444382648	26.55553893	1.03E-06	0.003074108
TRINITY_DN32788_c0_g1_i14	-1.49754178	5.062897608	26.55332888	1.03E-06	0.003074108
TRINITY_DN32063_c1_g1_i1	-1.948090439	6.090529827	26.50315096	1.05E-06	0.003077681
TRINITY_DN25153_c0_g1_i6	-7.46438728	-2.507811053	26.72234496	1.09E-06	0.003134068
TRINITY_DN12749_c0_g1_i1	-2.13384604	1.436769947	26.26736921	1.16E-06	0.003189681
TRINITY_DN136882_c0_g1_i3	-6.243827489	-3.4468849	26.46583509	1.21E-06	0.003235496
TRINITY_DN89908_c0_g1_i3	-6.259042517	-3.360611228	26.36937242	1.26E-06	0.003285722
TRINITY_DN35436_c0_g1_i5	-7.043294661	-2.911418388	26.3428356	1.27E-06	0.003285722
TRINITY_DN20607_c0_g1_i2	-4.840761449	0.525920403	26.874501	1.28E-06	0.003285722
TRINITY_DN142173_c0_g1_i1	-6.193708139	-2.658176547	26.69295453	1.29E-06	0.003301226
TRINITY_DN13874_c0_g1_i7	-2.720994822	-0.677353501	25.89128096	1.36E-06	0.00336569
TRINITY_DN5041_c0_g1_i5	-2.255830941	4.243520147	25.87693866	1.37E-06	0.003367469
TRINITY_DN32788_c0_g1_i4	-1.448382773	7.643544976	25.80375551	1.42E-06	0.003382384
TRINITY_DN414303_c0_g2_i1	-7.044268058	-2.393131758	25.73983741	1.46E-06	0.003404338
TRINITY_DN80233_c0_g1_i1	-6.278404923	-1.396912934	26.33447096	1.50E-06	0.003404338
TRINITY_DN79422_c0_g2_i1	-5.291683122	-1.359718686	25.63584813	1.52E-06	0.003427103
TRINITY_DN10207_c0_g1_i15	-3.08473664	0.93284229	25.63568234	1.52E-06	0.003427103
TRINITY_DN203224_c0_g1_i14	-5.381484561	-2.530959517	25.54048392	1.58E-06	0.003522999
TRINITY_DN9121_c0_g1_i10	-1.694026038	5.001568419	25.53023949	1.59E-06	0.003522999
TRINITY_DN8568_c0_g1_i10	-1.416983279	2.168042904	25.511876	1.60E-06	0.003522999
TRINITY_DN89908_c0_g1_i2	-6.736687255	-3.361956985	25.66610233	1.69E-06	0.003631837
TRINITY_DN6882_c0_g1_i1	-4.993841717	-3.625006227	25.49234492	1.81E-06	0.003776998
TRINITY_DN3876_c0_g1_i5	-4.654595154	-0.92437667	25.44896849	1.85E-06	0.003778928
TRINITY_DN10748_c0_g1_i2	-1.42301229	5.603913538	25.10123763	1.91E-06	0.003784506
TRINITY_DN51048_c0_g1_i3	-4.355648993	-0.689596239	25.08751195	1.92E-06	0.003789812
TRINITY_DN14516_c0_g1_i9	-2.081961586	4.483937971	25.07161155	1.94E-06	0.003798739
TRINITY_DN146998_c0_g1_i1	-6.521575701	-3.367603643	25.25396618	2.00E-06	0.003847589
TRINITY_DN7660_c0_g1_i14	-6.377513513	-2.235385585	24.9684948	2.02E-06	0.003850486
TRINITY_DN56645_c0_g1_i4	-6.749142139	-2.310626534	25.18877479	2.06E-06	0.003883677
TRINITY_DN31548_c0_g1_i7	-7.613878241	-2.490369975	25.12510067	2.12E-06	0.003940901
TRINITY_DN19616_c0_g1_i58	-1.437885344	0.635442378	24.84502092	2.13E-06	0.003940901
TRINITY_DN318288_c0_g1_i3	-6.878863151	-2.502515531	25.07194004	2.19E-06	0.003989645
TRINITY_DN0_c1044_g1_i1	-1.862328144	4.105878532	24.75734204	2.22E-06	0.003991781
TRINITY_DN22488_c0_g2_i2	-4.527615531	1.465229654	24.73510415	2.24E-06	0.003997439
TRINITY_DN1742_c0_g1_i16	-5.045439621	-1.299187839	24.71120962	2.26E-06	0.004017617
TRINITY_DN3642_c0_g1_i3	-6.048616076	-2.607061915	24.90292826	2.32E-06	0.004060638
TRINITY_DN5132_c1_g1_i9	-6.674368601	-1.013067759	24.90271425	2.32E-06	0.004060638
TRINITY_DN10020_c0_g1_i5	-1.86519538	5.49733708	24.62949602	2.34E-06	0.004067665
TRINITY_DN11410_c0_g1_i23	-2.805810623	0.098906373	24.58358169	2.39E-06	0.004091846
TRINITY_DN13277_c0_g1_i9	-1.629542047	5.332912461	24.57778154	2.39E-06	0.004091846
TRINITY_DN11729_c0_g2_i16	-2.029895545	5.760252769	24.49680073	2.48E-06	0.004153882
TRINITY_DN9903_c0_g1_i12	-5.204628572	-3.539220927	24.73301643	2.50E-06	0.004153882
TRINITY_DN13277_c0_g1_i10	-1.572215199	4.869666761	24.35384425	2.63E-06	0.004243198
TRINITY_DN12398_c0_g1_i10	-1.293677179	2.878990783	24.33857275	2.65E-06	0.004243198
TRINITY_DN1907_c0_g2_i4	-5.665670028	3.26416415	24.57330327	2.67E-06	0.004243198
TRINITY_DN42463_c0_g1_i2	-5.898044761	-3.127151112	24.55472518	2.69E-06	0.004243198
TRINITY_DN218282_c0_g1_i1	-2.283973843	5.640602353	24.27427496	2.73E-06	0.004284133
TRINITY_DN3038_c1_g1_i11	-2.185498787	3.518341557	24.24183452	2.77E-06	0.004313758
TRINITY_DN11729_c0_g2_i7	-2.014724945	5.655064698	24.17777852	2.84E-06	0.004355986
TRINITY_DN47036_c0_g2_i3	-5.770837519	-1.664062481	24.15759527	2.87E-06	0.004355986
TRINITY_DN11729_c0_g2_i10	-2.0221077	5.561628777	24.14809199	2.88E-06	0.004355986
TRINITY_DN15981_c0_g1_i12	-2.745581845	0.109895736	24.12456234	2.91E-06	0.004367795
TRINITY_DN14516_c0_g1_i13	-2.044961612	4.465612313	24.10073243	2.94E-06	0.004378638
TRINITY_DN34739_c0_g1_i1	-6.792506898	-1.356748693	24.68927415	3.01E-06	0.004404554
TRINITY_DN13277_c0_g1_i11	-1.630016323	5.361871152	23.96671339	3.11E-06	0.004438517
TRINITY_DN12398_c0_g1_i9	-1.419401423	2.674347003	23.94153773	3.15E-06	0.004454331
TRINITY_DN25210_c0_g1_i4	-6.610473919	-3.496471001	24.54810365	3.19E-06	0.004488228
TRINITY_DN11729_c2_g1_i14	-2.070299963	4.279863322	23.8726794	3.24E-06	0.004488228
TRINITY_DN33660_c0_g1_i10	-6.169106313	-3.528479831	24.03579233	3.35E-06	0.004531605
TRINITY_DN14516_c0_g1_i27	-2.088638546	4.44158177	23.77898066	3.38E-06	0.004531605
TRINITY_DN1907_c0_g2_i3	-5.279037498	3.649049999	23.77208698	3.39E-06	0.004531605
TRINITY_DN4126_c0_g1_i13	-6.268206493	-3.116848885	23.98717077	3.42E-06	0.004552287
TRINITY_DN212959_c0_g1_i7	-6.505037664	-2.837722808	23.93717696	3.50E-06	0.004593728
TRINITY_DN1114_c0_g1_i26	-1.072127253	2.134095779	23.63014491	3.60E-06	0.004649828
TRINITY_DN3038_c1_g1_i38	-1.826488099	4.229549392	23.60905804	3.64E-06	0.004651711
TRINITY_DN64231_c0_g1_i10	-6.89060715	-3.316564049	23.80480799	3.70E-06	0.004703731
TRINITY_DN51048_c0_g1_i8	-4.21923115	0.435477835	23.55681404	3.72E-06	0.004703731
TRINITY_DN12398_c0_g1_i12	-1.366310263	2.684967015	23.47488911	3.85E-06	0.004800013
TRINITY_DN0_c11347_g1_i1	-6.018629482	1.598316787	23.3902424	4.00E-06	0.004874717
TRINITY_DN7406_c0_g1_i20	-1.052060359	4.086660331	23.35252192	4.06E-06	0.004876699
TRINITY_DN9226_c1_g1_i14	-1.519718517	5.785702089	23.34456356	4.08E-06	0.004876699
TRINITY_DN17908_c0_g1_i1	-1.995483077	0.268996955	23.33710333	4.09E-06	0.004876699
TRINITY_DN0_c8813_g1_i1	-6.742555444	-3.122104995	23.46066989	4.28E-06	0.004988787
TRINITY_DN103742_c1_g1_i1	-6.359676942	-1.214419811	23.18982954	4.36E-06	0.005013642
TRINITY_DN15981_c0_g1_i6	-6.93955119	-2.979257014	23.39341722	4.41E-06	0.005030132
TRINITY_DN42763_c0_g1_i29	-2.901852619	3.109524637	23.11556913	4.50E-06	0.005072605
TRINITY_DN3038_c1_g1_i1	-1.861213701	4.308879587	23.09071698	4.55E-06	0.005114731
TRINITY_DN47602_c0_g1_i4	-5.736892303	-2.150844603	23.59421394	4.62E-06	0.005137752
TRINITY_DN105641_c0_g1_i12	-5.973824219	-3.370981148	23.26554274	4.66E-06	0.005137752
TRINITY_DN20810_c0_g2_i1	-7.873163696	-0.325239302	23.2435234	4.70E-06	0.005138024
TRINITY_DN17433_c0_g1_i5	-3.401748643	-0.963405806	23.01689192	4.70E-06	0.005138024
TRINITY_DN15218_c0_g1_i8	-1.706914862	1.813451247	22.97427111	4.79E-06	0.005198112
TRINITY_DN3038_c1_g1_i55	-2.154969377	3.596824895	22.97322573	4.79E-06	0.005198112
TRINITY_DN18934_c0_g1_i1	-6.188391418	-0.731560924	23.15764315	4.87E-06	0.005228804
TRINITY_DN7186_c0_g1_i2	-3.681283765	0.780103591	22.92614389	4.89E-06	0.005228804
TRINITY_DN77308_c0_g1_i1	-6.825852143	-2.366005824	23.40615889	5.00E-06	0.005271286
TRINITY_DN38875_c0_g1_i7	-2.529356177	3.129203347	22.85000466	5.06E-06	0.005309857
TRINITY_DN414303_c0_g1_i1	-6.671288522	-2.014277874	22.84033972	5.08E-06	0.005309857
TRINITY_DN71742_c0_g1_i1	-5.87357436	-2.179710334	22.82195123	5.12E-06	0.005309857
TRINITY_DN13277_c0_g1_i3	-1.569760492	4.844488962	22.76928955	5.24E-06	0.005309857
TRINITY_DN38699_c0_g1_i7	-3.540911211	0.246844186	23.80039504	5.26E-06	0.005312173
TRINITY_DN71956_c0_g1_i18	-3.45435494	2.691099018	22.7299066	5.33E-06	0.005346695
TRINITY_DN26777_c0_g1_i6	-2.636681011	3.083665581	22.72231341	5.35E-06	0.00535229
TRINITY_DN13277_c0_g1_i2	-1.631261942	5.355016983	22.69612657	5.41E-06	0.005359071
TRINITY_DN3038_c1_g1_i14	-2.180003297	3.570025003	22.69360265	5.41E-06	0.005359071
TRINITY_DN19451_c0_g1_i1	-6.305022717	-0.846939217	22.86949563	5.52E-06	0.005393772
TRINITY_DN14580_c0_g1_i1	-6.066118085	-1.927726058	22.86518882	5.53E-06	0.005393772
TRINITY_DN39416_c0_g1_i5	-1.302836169	4.001928408	22.64470873	5.53E-06	0.005393772
TRINITY_DN207770_c0_g1_i4	-1.932617275	1.446796058	22.62383478	5.58E-06	0.005427607
TRINITY_DN8973_c0_g1_i10	-1.745135012	4.306293473	22.58841916	5.67E-06	0.005460845
TRINITY_DN3038_c1_g1_i54	-2.13688043	3.58066054	22.58530833	5.68E-06	0.005460845
TRINITY_DN242325_c0_g1_i2	-6.256360084	-2.907438708	22.78081561	5.73E-06	0.005463871
TRINITY_DN3038_c1_g1_i46	-2.167673984	3.578961626	22.54652857	5.77E-06	0.005463871
TRINITY_DN161248_c0_g1_i2	-6.552418497	-3.247529766	22.7506275	5.80E-06	0.005463871
TRINITY_DN13151_c0_g3_i4	-3.727993527	2.051599386	22.5208487	5.84E-06	0.005463871
TRINITY_DN9931_c0_g1_i9	-4.330930255	-3.340400543	22.49624315	5.90E-06	0.005496125
TRINITY_DN352_c0_g1_i6	-3.742395728	-0.125567206	22.49175976	5.91E-06	0.005496125
TRINITY_DN7839_c0_g1_i2	-2.540163734	1.15696797	22.45837518	6.00E-06	0.005541465
TRINITY_DN244767_c0_g1_i1	-6.272239431	-3.693096118	25.7101836	6.07E-06	0.005574405
TRINITY_DN2492_c0_g2_i4	-2.889918303	1.060781322	22.40298607	6.15E-06	0.005574405
TRINITY_DN45199_c0_g1_i5	-1.088932671	4.259801391	22.36297171	6.26E-06	0.005574405
TRINITY_DN81648_c0_g1_i8	-5.790094636	-2.921199133	22.92434957	6.26E-06	0.005574405
TRINITY_DN10207_c0_g1_i9	-2.892509947	0.983397369	22.35438054	6.28E-06	0.005574405
TRINITY_DN80570_c0_g1_i3	-5.860021962	-1.112689184	22.32453614	6.36E-06	0.005606809
TRINITY_DN25332_c1_g1_i3	-0.824144337	7.39966965	22.30788307	6.41E-06	0.005625423
TRINITY_DN16803_c0_g1_i5	-4.469317775	-2.193145963	22.30069535	6.43E-06	0.005630347
TRINITY_DN19616_c0_g1_i3	-1.548221573	0.373561078	22.25082958	6.57E-06	0.005696282
TRINITY_DN13874_c0_g1_i4	-2.834246881	-0.432806734	22.24780734	6.58E-06	0.005696282
TRINITY_DN20002_c0_g1_i2	-5.771314371	-1.05407128	22.40689888	6.73E-06	0.005780078
TRINITY_DN4496_c0_g1_i10	-1.200801099	1.155669399	22.14207214	6.89E-06	0.0058061
TRINITY_DN51048_c0_g1_i7	-4.496918067	-1.417035876	22.10520294	7.01E-06	0.0058061
TRINITY_DN9226_c1_g1_i6	-1.512789794	4.539756499	22.09948328	7.02E-06	0.0058061
TRINITY_DN11729_c0_g2_i4	-1.915180002	5.590472674	22.09752	7.03E-06	0.0058061
TRINITY_DN5156_c0_g1_i2	-7.2081315	-2.14126886	22.29348203	7.07E-06	0.0058061
TRINITY_DN318288_c0_g1_i1	-5.853629565	-3.525292286	22.57557201	7.08E-06	0.0058061
TRINITY_DN183608_c0_g2_i3	-5.51470938	-3.484697957	22.28378407	7.10E-06	0.0058061
TRINITY_DN164637_c0_g1_i10	-7.997438802	-2.311162575	22.28204079	7.10E-06	0.0058061
TRINITY_DN45199_c0_g1_i1	-1.007951818	4.93695326	22.04274387	7.20E-06	0.005832086
TRINITY_DN15981_c0_g1_i11	-2.770226821	-0.247979403	22.02912033	7.24E-06	0.005832086
TRINITY_DN21054_c0_g1_i8	-3.034247801	-0.270100431	22.0121917	7.30E-06	0.005834677
TRINITY_DN960_c0_g1_i10	-5.396714981	-1.917017713	22.00702747	7.31E-06	0.005834677
TRINITY_DN10515_c2_g1_i3	-7.242216109	-0.720785349	21.98531397	7.38E-06	0.005847502
TRINITY_DN160029_c0_g1_i1	-8.465725974	-2.214587252	22.95374376	7.40E-06	0.005847502
TRINITY_DN87727_c0_g1_i2	-5.300046312	-1.272173963	22.17905361	7.42E-06	0.005847502
TRINITY_DN21271_c0_g2_i7	-6.399096547	-3.196603228	22.16690541	7.46E-06	0.005847502
TRINITY_DN11729_c0_g2_i5	-1.803324216	6.325706788	21.96013183	7.47E-06	0.005847502
TRINITY_DN30933_c0_g1_i1	-3.296011709	2.731447028	21.94968806	7.50E-06	0.005847502
TRINITY_DN10845_c3_g1_i1	-7.273982581	-2.745331983	21.93175877	7.56E-06	0.005866905
TRINITY_DN9694_c0_g3_i1	-6.496807138	-3.283032477	22.40638423	7.60E-06	0.005866905
TRINITY_DN127854_c0_g1_i25	-4.32460127	-3.04684258	22.12226999	7.61E-06	0.005866905
TRINITY_DN29750_c0_g1_i4	-4.012992899	-1.695583991	22.87174626	7.65E-06	0.005866905
TRINITY_DN152326_c0_g1_i10	-6.067405932	-0.399954312	21.89355292	7.69E-06	0.005866905
TRINITY_DN15218_c0_g1_i2	-1.599623752	1.74095633	21.89170332	7.69E-06	0.005866905
TRINITY_DN174142_c0_g2_i1	-5.444985479	-1.479285546	22.05710525	7.83E-06	0.005914772
TRINITY_DN3038_c1_g1_i21	-1.82291639	4.385798493	21.84980327	7.84E-06	0.005914772
TRINITY_DN26937_c0_g1_i5	-6.607156045	-2.956363391	22.31655516	7.89E-06	0.005947654
TRINITY_DN13822_c0_g1_i4	-3.119758959	0.47268687	21.74842797	8.20E-06	0.006000117
TRINITY_DN29625_c0_g1_i8	-6.12649921	-2.101311014	22.20550014	8.27E-06	0.006019659
TRINITY_DN22688_c0_g1_i8	-2.373696591	2.033290696	21.71989556	8.30E-06	0.006024407
TRINITY_DN12749_c0_g1_i7	-2.149558721	2.19271254	21.70579608	8.35E-06	0.006024407
TRINITY_DN46024_c0_g1_i1	-6.713568218	-1.609488046	21.90591764	8.36E-06	0.006024407
TRINITY_DN4301_c0_g1_i2	-6.249050803	-3.283871652	22.61345211	8.37E-06	0.006024407
TRINITY_DN66065_c0_g1_i1	-6.790287548	-3.419836711	22.63710942	8.41E-06	0.006035113
TRINITY_DN203124_c0_g1_i5	-6.35586767	-3.053695391	21.67315056	8.47E-06	0.006035113
TRINITY_DN32063_c0_g1_i16	-2.107776933	4.161256419	21.66394044	8.51E-06	0.006035113
TRINITY_DN1742_c0_g1_i17	-1.9804429	2.574613469	21.64279833	8.59E-06	0.006041544
TRINITY_DN151269_c0_g2_i1	-6.290311936	-0.723463067	21.83947104	8.60E-06	0.006041544
TRINITY_DN10865_c0_g2_i8	-3.126761115	0.079376444	21.61368441	8.70E-06	0.006071434
TRINITY_DN2866_c0_g1_i21	-2.406007255	1.108029246	21.56975346	8.87E-06	0.006098049
TRINITY_DN13943_c0_g2_i11	-2.598890472	-0.516553932	21.53329668	9.01E-06	0.00613639
TRINITY_DN28469_c0_g1_i6	-4.405815759	-0.996078004	21.725293	9.04E-06	0.00613639
TRINITY_DN0_c10266_g1_i1	-5.71075393	3.29196994	21.71750967	9.07E-06	0.00613639
TRINITY_DN106835_c0_g1_i10	-7.046332448	-2.678099125	21.51896744	9.07E-06	0.00613639
TRINITY_DN13822_c0_g1_i6	-3.277850017	0.519853207	21.4946569	9.17E-06	0.006173156
TRINITY_DN9226_c1_g1_i8	-1.784187261	1.618230798	21.48442883	9.21E-06	0.006173156
TRINITY_DN10207_c0_g1_i1	-2.877437637	0.946572739	21.48406903	9.21E-06	0.006173156
TRINITY_DN11729_c0_g2_i8	-2.074179013	5.603875583	21.46403242	9.29E-06	0.006175375
TRINITY_DN23871_c1_g3_i1	-7.120634235	-3.107645649	21.92545625	9.32E-06	0.006175375
TRINITY_DN183608_c0_g1_i1	-6.492654021	-0.915068724	21.6546651	9.32E-06	0.006175375
TRINITY_DN94721_c0_g1_i14	-7.41331038	-2.700166185	21.64347632	9.36E-06	0.006178178
TRINITY_DN632_c0_g1_i10	-1.574846455	2.267137334	21.43550428	9.41E-06	0.006188642
TRINITY_DN1146_c0_g1_i17	-5.467440296	-0.510331535	21.40666181	9.53E-06	0.006241539
TRINITY_DN3162_c0_g1_i6	-5.420577542	-3.047450511	21.59268772	9.57E-06	0.006250515
TRINITY_DN82628_c0_g1_i4	-6.94747752	-0.573202418	21.57328758	9.65E-06	0.006275549
TRINITY_DN26777_c0_g1_i4	-2.658957649	2.978588929	21.36388191	9.71E-06	0.006295266
TRINITY_DN12398_c0_g1_i8	-1.247793923	2.933095974	21.35569151	9.75E-06	0.006298732
TRINITY_DN19616_c0_g1_i21	-1.640297251	0.391697428	21.35543677	9.75E-06	0.006298732
TRINITY_DN35979_c0_g1_i2	-2.630715874	2.383040971	21.35269133	9.76E-06	0.006298732
TRINITY_DN3038_c1_g1_i29	-1.719524738	2.745597513	21.33405968	9.84E-06	0.00632671
TRINITY_DN9226_c1_g1_i10	-1.49973573	6.030839393	21.32518211	9.88E-06	0.006328252
TRINITY_DN31240_c0_g1_i12	-4.420571388	-2.133226996	21.76244166	9.98E-06	0.006377653
TRINITY_DN45015_c0_g1_i6	-4.698199662	-3.016568845	21.29258796	1.00E-05	0.006384348
TRINITY_DN32049_c0_g1_i15	-2.052197425	1.199863711	21.2775693	1.01E-05	0.006408401
TRINITY_DN40917_c0_g1_i13	-3.449766366	0.181332761	21.26200344	1.02E-05	0.006434267
TRINITY_DN11729_c0_g2_i2	-1.924229064	4.318356834	21.22651896	1.03E-05	0.006496133
TRINITY_DN7426_c0_g1_i22	-3.128463039	2.705319584	21.22418201	1.03E-05	0.006496133
TRINITY_DN0_c1044_g1_i7	-1.497671309	7.071560443	21.20451855	1.04E-05	0.006511253
TRINITY_DN39416_c0_g1_i3	-1.279089574	4.02942524	21.20264122	1.04E-05	0.006511253
TRINITY_DN88619_c0_g1_i1	-2.439404516	3.560407732	21.20120602	1.04E-05	0.006511253
TRINITY_DN240251_c0_g1_i1	-5.951581634	-2.920421085	21.18553333	1.05E-05	0.00652456
TRINITY_DN207770_c0_g1_i7	-1.814076053	1.381437199	21.17075443	1.06E-05	0.006532038
TRINITY_DN0_c10919_g1_i1	-5.941247203	-3.313711411	21.33600104	1.07E-05	0.006552315
TRINITY_DN17433_c0_g1_i10	-2.893168783	0.069938875	21.12421058	1.08E-05	0.006563212
TRINITY_DN34617_c0_g1_i1	-0.93315623	3.954615278	21.10231789	1.09E-05	0.006563212
TRINITY_DN118156_c0_g1_i1	-4.980362284	-2.154567042	21.55401068	1.09E-05	0.006563212
TRINITY_DN30469_c0_g1_i3	-2.026106062	3.454501794	21.09895421	1.09E-05	0.006563212
TRINITY_DN185666_c0_g1_i1	-6.69039445	-3.221339478	21.54805539	1.09E-05	0.006563212
TRINITY_DN11649_c0_g1_i1	-4.845545764	-0.119000767	21.09247319	1.10E-05	0.006563212
TRINITY_DN28842_c0_g1_i5	-5.503430309	-2.686055442	21.28107066	1.10E-05	0.006563212
TRINITY_DN27818_c0_g1_i1	-6.261164925	-2.916358388	21.27244908	1.10E-05	0.006563212
TRINITY_DN88619_c0_g1_i4	-2.410854242	4.451508489	21.07598785	1.10E-05	0.00656551
TRINITY_DN912_c0_g2_i5	-2.06907754	1.751704088	21.05530225	1.11E-05	0.006593381
TRINITY_DN2866_c0_g1_i12	-2.337031083	1.418973785	21.04985163	1.12E-05	0.006594781
TRINITY_DN1695_c0_g1_i1	-5.497967568	-3.649461757	21.18684672	1.14E-05	0.006669977
TRINITY_DN92493_c0_g1_i6	-7.435932501	-3.141695553	21.44611338	1.14E-05	0.006669977
TRINITY_DN15218_c0_g1_i9	-0.903642644	3.470257902	20.98131933	1.15E-05	0.006689314
TRINITY_DN9585_c0_g1_i12	-1.392024353	2.415988115	20.97871679	1.15E-05	0.006689314
TRINITY_DN1114_c0_g1_i28	-1.105922112	2.563128977	20.97765172	1.15E-05	0.006689314
TRINITY_DN19616_c0_g1_i5	-1.354440489	0.568141337	20.97587883	1.15E-05	0.006689314
TRINITY_DN10312_c2_g2_i5	-2.817516262	4.00557864	20.97586738	1.15E-05	0.006689314
TRINITY_DN7186_c0_g1_i4	-3.331083217	1.44121255	20.92879218	1.18E-05	0.00676161
TRINITY_DN19616_c0_g1_i18	-1.460852296	0.518356844	20.92717069	1.18E-05	0.00676161
TRINITY_DN9266_c0_g1_i10	-4.750869935	-3.196264103	21.10952855	1.18E-05	0.00676161
TRINITY_DN17887_c0_g1_i4	-4.727954863	-3.494737624	21.09910051	1.19E-05	0.006767461
TRINITY_DN31428_c0_g1_i9	-2.158300509	3.488189282	20.89708897	1.19E-05	0.006791182
TRINITY_DN26777_c0_g1_i15	-2.693533585	2.994767346	20.89107776	1.20E-05	0.006791182
TRINITY_DN63978_c0_g1_i1	-7.274120563	-2.686243138	21.77061736	1.20E-05	0.006791182
TRINITY_DN8609_c0_g1_i19	-1.530074698	0.283094	20.88194912	1.20E-05	0.006804069
TRINITY_DN218282_c0_g1_i2	-2.134201431	5.596714322	20.8692174	1.21E-05	0.006825131
TRINITY_DN121117_c0_g1_i5	-6.951645889	-1.542514866	20.86288129	1.21E-05	0.006835615
TRINITY_DN1489_c0_g1_i8	-5.743095374	-3.246521508	21.03840192	1.22E-05	0.00684682
TRINITY_DN121613_c0_g1_i13	-4.885195452	-0.085229255	21.02616739	1.22E-05	0.00684682
TRINITY_DN7839_c0_g1_i3	-2.456882708	1.106715103	20.83842004	1.23E-05	0.00684682
TRINITY_DN21609_c0_g1_i10	-5.520540208	-2.577322069	20.83411509	1.23E-05	0.00684682
TRINITY_DN17273_c0_g1_i1	-1.455103477	2.059060158	20.83061097	1.23E-05	0.00684682
TRINITY_DN3038_c1_g1_i18	-1.689391476	4.64791561	20.82557117	1.23E-05	0.006853519
TRINITY_DN795_c0_g3_i1	-2.267423857	5.136836926	20.81134617	1.24E-05	0.006853795
TRINITY_DN175055_c0_g1_i5	-1.984533672	6.110768395	20.80772238	1.24E-05	0.006856254
TRINITY_DN17433_c0_g1_i14	-3.506068724	-1.642938248	20.78305457	1.26E-05	0.006914511
TRINITY_DN19826_c0_g1_i1	-6.59446295	-2.928608924	21.26796542	1.26E-05	0.006917565
TRINITY_DN263174_c0_g1_i1	-7.320264852	-2.853723865	20.9355107	1.27E-05	0.006975989
TRINITY_DN280714_c0_g1_i1	-5.259086685	-2.651326085	21.86963059	1.28E-05	0.007014835
TRINITY_DN63165_c0_g1_i8	-6.108124941	-2.844536474	20.90913764	1.29E-05	0.007017973
TRINITY_DN6649_c3_g1_i13	-1.954843838	3.516799788	20.71823807	1.29E-05	0.007017973
TRINITY_DN11729_c0_g2_i17	-1.863389397	5.42996887	20.7149475	1.29E-05	0.007017973
TRINITY_DN379007_c0_g1_i1	-6.366269543	-2.356873217	20.89806134	1.30E-05	0.007017973
TRINITY_DN912_c0_g2_i4	-2.077446282	1.828097855	20.69552086	1.31E-05	0.007017973
TRINITY_DN28603_c0_g1_i3	-5.46201449	-3.346885938	20.87924521	1.31E-05	0.007017973
TRINITY_DN167540_c0_g1_i1	-2.583968071	3.546527931	20.68159118	1.31E-05	0.007048905
TRINITY_DN26777_c0_g1_i11	-2.670505507	2.881341192	20.67254737	1.32E-05	0.007068722
TRINITY_DN11410_c0_g1_i16	-2.381881448	0.105931483	20.63048412	1.34E-05	0.007163577
TRINITY_DN3038_c1_g1_i19	-1.658395664	2.806678501	20.60554604	1.36E-05	0.007204838
TRINITY_DN42763_c0_g1_i5	-2.882600427	3.097581955	20.60485918	1.36E-05	0.007204838
TRINITY_DN32738_c0_g1_i9	-6.002774497	-3.297350827	20.77934016	1.36E-05	0.007213745
TRINITY_DN156577_c0_g1_i2	-6.551373434	-2.416822506	20.77412949	1.37E-05	0.007214463
TRINITY_DN182193_c0_g1_i3	-2.49195864	1.109693246	20.58914284	1.37E-05	0.007214463
TRINITY_DN3038_c1_g1_i39	-1.715659953	2.982970076	20.58880439	1.37E-05	0.007214463
TRINITY_DN13822_c0_g1_i2	-3.208500408	-0.309634315	20.56903714	1.38E-05	0.007247295
TRINITY_DN1216_c0_g1_i3	-3.146811675	-0.043948187	20.56790423	1.38E-05	0.007247295
TRINITY_DN43541_c0_g1_i1	-7.3723508	-1.065415921	21.06275702	1.39E-05	0.007258807
TRINITY_DN33708_c0_g1_i11	-4.939552412	-1.158934104	20.54659852	1.40E-05	0.007281769
TRINITY_DN10207_c0_g1_i4	-2.65712393	2.646673166	20.53636145	1.40E-05	0.007297782
TRINITY_DN26468_c0_g1_i8	-2.849457892	1.70409684	20.4996274	1.42E-05	0.007373344
TRINITY_DN10860_c0_g1_i3	-8.196765361	-1.659324635	22.12632851	1.44E-05	0.007394758
TRINITY_DN135365_c0_g1_i2	-6.581466343	-2.798187527	20.65606029	1.44E-05	0.007394758
TRINITY_DN27172_c0_g1_i16	-3.275534519	-0.02986241	20.47352841	1.44E-05	0.007394758
TRINITY_DN29911_c0_g1_i4	-6.537114149	-1.293901135	20.64941702	1.44E-05	0.007394758
TRINITY_DN9086_c0_g1_i11	-5.33993422	-3.475313519	20.64282339	1.45E-05	0.007394758
TRINITY_DN61037_c0_g1_i1	-5.0282746	0.2700871	20.46015548	1.45E-05	0.007394758
TRINITY_DN1146_c0_g1_i27	-5.459242198	-0.495502269	20.45440397	1.45E-05	0.007394758
TRINITY_DN4008_c0_g4_i4	-5.283787872	-2.38532519	20.62222641	1.46E-05	0.00739791
TRINITY_DN174993_c0_g1_i13	-2.669318189	2.532881004	20.43797619	1.46E-05	0.00739791
TRINITY_DN29750_c0_g1_i8	-3.977695342	-1.525750139	20.85369211	1.47E-05	0.007420083
TRINITY_DN130946_c0_g1_i1	-2.764130542	3.822532119	20.42324831	1.47E-05	0.007421157
TRINITY_DN17908_c0_g1_i12	-1.952365502	0.214937151	20.4035423	1.49E-05	0.007422213
TRINITY_DN9226_c1_g1_i1	-1.470550587	5.02151372	20.40165189	1.49E-05	0.007422213
TRINITY_DN1742_c0_g1_i14	-1.987539001	2.459299013	20.39672751	1.49E-05	0.007422213
TRINITY_DN10210_c0_g1_i3	-2.782814495	-1.183530461	20.39081371	1.50E-05	0.007422213
TRINITY_DN32010_c0_g1_i5	-3.725264783	0.525653103	20.38896595	1.50E-05	0.007422213
TRINITY_DN45456_c0_g2_i12	-1.022216903	1.80362894	20.38189993	1.50E-05	0.007429929
TRINITY_DN4007_c0_g1_i17	-4.753723525	-0.777071562	20.55312364	1.51E-05	0.007429929
TRINITY_DN28469_c0_g1_i10	-4.366103174	-0.575528491	20.35879444	1.52E-05	0.007429929
TRINITY_DN7839_c0_g1_i5	-2.309466238	1.154389572	20.35376698	1.52E-05	0.007429929
TRINITY_DN26468_c0_g1_i3	-2.82301679	1.540493281	20.35228532	1.52E-05	0.007429929
TRINITY_DN2283_c0_g1_i1	-2.138376109	4.101583687	20.35194251	1.52E-05	0.007429929
TRINITY_DN15471_c0_g1_i8	-0.757180758	4.535580588	20.32083896	1.54E-05	0.007479822
TRINITY_DN88619_c0_g1_i3	-2.613029379	2.923075039	20.3101722	1.55E-05	0.007479822
TRINITY_DN109088_c0_g1_i1	-6.403045895	-3.09608893	20.48686575	1.55E-05	0.007479822
TRINITY_DN3038_c1_g1_i42	-1.702477959	2.96520139	20.30766556	1.55E-05	0.007479822
TRINITY_DN3815_c0_g2_i2	-4.674069877	-3.401482555	20.48046398	1.56E-05	0.007479822
TRINITY_DN14665_c0_g1_i12	-4.189262237	-3.015711577	20.28703224	1.57E-05	0.007492833
TRINITY_DN20415_c1_g2_i1	-5.381703835	-2.673639505	20.28594569	1.57E-05	0.007492833
TRINITY_DN166611_c0_g1_i2	-7.424392657	-1.491121804	20.70538646	1.57E-05	0.007492833
TRINITY_DN207770_c0_g1_i3	-1.914954173	1.371709928	20.27177107	1.58E-05	0.007492833
TRINITY_DN51048_c0_g1_i6	-4.829979121	-1.554841885	20.49321049	1.58E-05	0.007492833
TRINITY_DN30930_c0_g1_i30	-2.840744573	0.790645547	20.25957753	1.59E-05	0.007492833
TRINITY_DN3931_c0_g1_i4	-0.859746223	6.128525552	20.25739702	1.59E-05	0.007492833
TRINITY_DN11729_c0_g2_i1	-1.918289842	4.464900602	20.25260424	1.59E-05	0.007492833
TRINITY_DN19418_c0_g1_i5	-3.524023362	-1.039848035	20.24910242	1.59E-05	0.007492833
TRINITY_DN15218_c0_g1_i10	-0.955350059	3.312069253	20.24889863	1.59E-05	0.007492833
TRINITY_DN19142_c0_g1_i5	-6.689522789	-3.379576685	20.66102913	1.60E-05	0.007492833
TRINITY_DN7836_c0_g1_i3	-6.51788539	-2.558914936	20.41772169	1.60E-05	0.007492833
TRINITY_DN15105_c0_g1_i6	-1.704504301	3.340798418	20.2367964	1.60E-05	0.007492906
TRINITY_DN27495_c0_g1_i5	-3.191568292	0.663053548	20.23665105	1.60E-05	0.007492906
TRINITY_DN165835_c0_g1_i3	-3.95399331	-2.378261656	20.64972384	1.61E-05	0.007500338
TRINITY_DN111995_c0_g1_i2	-6.085364965	-1.084710142	20.39998175	1.61E-05	0.007519511
TRINITY_DN38595_c0_g1_i2	-0.815280048	3.683269406	20.21276111	1.62E-05	0.007537572
TRINITY_DN632_c0_g1_i3	-1.826207102	0.774300288	20.20682311	1.62E-05	0.007537572
TRINITY_DN19616_c0_g1_i39	-1.584597316	0.348784806	20.20678849	1.62E-05	0.007537572
TRINITY_DN240251_c0_g1_i2	-5.62151991	-3.381863806	20.20596041	1.62E-05	0.007537572
TRINITY_DN1048_c0_g1_i11	-5.18076268	-2.791560985	20.2044433	1.63E-05	0.007537572
TRINITY_DN4436_c0_g2_i17	-2.333418635	1.194018142	20.18572669	1.64E-05	0.007547057
TRINITY_DN43191_c0_g1_i22	-2.255273362	0.511692618	20.17965042	1.64E-05	0.007547057
TRINITY_DN34617_c0_g1_i5	-0.916633564	5.655062989	20.17209085	1.65E-05	0.007547057
TRINITY_DN24663_c0_g1_i1	-5.057628725	-3.319738342	20.34062622	1.65E-05	0.007547057
TRINITY_DN26885_c0_g1_i4	-0.914057419	2.91286416	20.15962434	1.66E-05	0.007547057
TRINITY_DN10515_c2_g1_i2	-6.675967096	-0.515050971	20.158444	1.66E-05	0.007547057
TRINITY_DN4361_c0_g1_i3	-1.022816674	3.756051781	20.13186884	1.68E-05	0.007597309
TRINITY_DN11729_c0_g2_i6	-2.092446615	6.411826761	20.11944626	1.69E-05	0.007613393
TRINITY_DN31428_c0_g1_i5	-2.195099481	1.599024945	20.11371649	1.69E-05	0.0076172
TRINITY_DN68536_c0_g1_i2	-2.869163409	3.422637941	20.09584248	1.71E-05	0.007644015
TRINITY_DN704_c0_g1_i14	-4.241860282	-1.977352657	20.08536555	1.71E-05	0.007656178
TRINITY_DN11665_c0_g1_i7	-5.986379587	-2.762371393	20.08417659	1.72E-05	0.007656178
TRINITY_DN6476_c0_g1_i10	-2.687045448	0.648595775	20.06395805	1.73E-05	0.007692608
TRINITY_DN9618_c0_g1_i9	-6.884806747	-2.41808857	20.46666585	1.74E-05	0.007706731
TRINITY_DN81648_c0_g1_i10	-5.228122083	-3.334255269	20.50349566	1.74E-05	0.007729012
TRINITY_DN12043_c0_g1_i6	-2.05783397	5.697305269	20.03940829	1.75E-05	0.007734972
TRINITY_DN8139_c0_g1_i35	-4.389328059	-3.163532005	20.20410104	1.76E-05	0.007739918
TRINITY_DN7406_c0_g1_i1	-0.981205598	4.867171745	20.02926803	1.76E-05	0.007739918
TRINITY_DN7382_c1_g1_i29	-2.842387924	3.812263573	20.02842179	1.76E-05	0.007739918
TRINITY_DN18934_c0_g1_i2	-5.552140643	-1.931024467	20.18799346	1.77E-05	0.007759733
TRINITY_DN38405_c0_g1_i1	-5.718616501	-2.997890499	20.18634667	1.77E-05	0.007759733
TRINITY_DN27495_c0_g1_i7	-3.283087266	1.100670671	20.00522933	1.78E-05	0.007771194
TRINITY_DN19616_c0_g1_i50	-1.467184377	0.40022416	19.99906212	1.78E-05	0.007771194
TRINITY_DN210966_c1_g1_i1	-1.599433263	3.047645122	19.98593701	1.79E-05	0.007775897
TRINITY_DN160354_c0_g1_i1	-5.748999551	-3.349466256	20.4624131	1.79E-05	0.007775897
TRINITY_DN412338_c0_g1_i1	-1.787645704	2.405736236	19.97430456	1.80E-05	0.007776218
TRINITY_DN4496_c0_g1_i28	-2.412127995	1.156608297	19.96656367	1.81E-05	0.007780811
TRINITY_DN2260_c0_g1_i3	-4.897035716	-1.629028303	19.94620741	1.82E-05	0.007824918
TRINITY_DN196737_c1_g1_i1	-2.04871929	5.310107022	19.93816003	1.83E-05	0.007824918
TRINITY_DN0_c4177_g1_i1	-2.350015884	4.920010553	19.90187492	1.86E-05	0.007888666
TRINITY_DN2283_c0_g1_i8	-2.14805637	4.069333955	19.90066758	1.86E-05	0.007888666
TRINITY_DN17378_c0_g1_i8	-8.982251045	-1.462890275	20.06056575	1.87E-05	0.007911058
TRINITY_DN3662_c0_g2_i17	-1.293500286	3.626879402	19.88624388	1.87E-05	0.007917
TRINITY_DN182922_c0_g2_i1	-1.968098251	5.426048248	19.87961833	1.88E-05	0.007921677
TRINITY_DN242325_c0_g1_i9	-5.871695335	-2.549772612	19.85699423	1.90E-05	0.007952927
TRINITY_DN4543_c0_g1_i17	-4.434683592	-3.325612964	19.84427983	1.91E-05	0.007985334
TRINITY_DN114505_c1_g1_i1	-6.303710267	-2.65120939	20.00058907	1.92E-05	0.007985334
TRINITY_DN3038_c1_g1_i48	-1.729462083	4.394546141	19.82488271	1.93E-05	0.007988819
TRINITY_DN96804_c0_g1_i12	-6.312328174	-3.561997656	19.98625216	1.93E-05	0.007995334
TRINITY_DN114828_c0_g1_i3	-6.630165695	-3.105838776	20.21704919	1.93E-05	0.007995334
TRINITY_DN86546_c0_g1_i1	-5.391386196	-3.062896076	19.9518666	1.96E-05	0.008060231
TRINITY_DN20377_c1_g1_i8	-5.925410214	-2.593330771	19.78307466	1.96E-05	0.008060231
TRINITY_DN2671_c0_g1_i22	-1.937709125	1.001547108	19.76956049	1.97E-05	0.008091276
TRINITY_DN3038_c1_g1_i44	-2.091164761	3.593452873	19.76828081	1.98E-05	0.008091276
TRINITY_DN782_c0_g1_i13	-3.822898065	-1.625170766	20.16560769	1.98E-05	0.008091276
TRINITY_DN43791_c0_g1_i9	-5.619951099	-3.743712155	19.93260795	1.98E-05	0.008091276
TRINITY_DN12043_c0_g1_i5	-2.110396216	4.546485311	19.73018571	2.01E-05	0.0081743
TRINITY_DN21063_c0_g1_i12	-2.765859188	0.483512855	19.72616282	2.01E-05	0.0081743
TRINITY_DN104311_c0_g1_i1	-8.231302024	-1.852544953	19.88871763	2.02E-05	0.008174805
TRINITY_DN68536_c0_g1_i6	-3.054632706	1.470938424	19.71563728	2.02E-05	0.008174805
TRINITY_DN17273_c0_g1_i5	-1.452860319	2.20612207	19.71310409	2.03E-05	0.008174805
TRINITY_DN10509_c0_g1_i16	-3.049137082	1.865517597	19.7113544	2.03E-05	0.008174805
TRINITY_DN6962_c0_g3_i2	-2.258839869	1.989730494	19.70721942	2.03E-05	0.008174805
TRINITY_DN8973_c0_g1_i3	-1.72193196	4.258670922	19.69798814	2.04E-05	0.008184766
TRINITY_DN3715_c0_g1_i9	-2.755839325	0.724064186	19.6810608	2.05E-05	0.008223439
TRINITY_DN29625_c0_g1_i6	-7.196036991	-0.473773015	19.66433532	2.07E-05	0.008270404
TRINITY_DN12749_c0_g1_i9	-1.884233285	0.849345653	19.65117313	2.08E-05	0.008292961
TRINITY_DN10865_c0_g2_i2	-2.819545128	-0.051526351	19.63539226	2.10E-05	0.00830858
TRINITY_DN4703_c0_g2_i4	-1.253818588	1.579743851	19.62711615	2.10E-05	0.00830858
TRINITY_DN33669_c0_g1_i5	-6.179687416	-3.311483627	19.79135762	2.11E-05	0.00830858
TRINITY_DN7798_c0_g1_i15	-4.580549997	-3.39320729	19.79037026	2.11E-05	0.00830858
TRINITY_DN45477_c0_g1_i13	-0.833020492	3.707584409	19.62250601	2.11E-05	0.00830858
TRINITY_DN52667_c0_g1_i2	-5.514913513	-3.569757469	20.05435418	2.11E-05	0.008313848
TRINITY_DN4280_c2_g1_i9	-5.098693597	1.660740916	19.79027476	2.12E-05	0.008340831
TRINITY_DN28469_c0_g1_i9	-3.936317038	-0.883137898	19.60075266	2.13E-05	0.008349195
TRINITY_DN12778_c0_g1_i5	-7.130001673	-2.660266644	19.76509485	2.13E-05	0.008349195
TRINITY_DN9226_c1_g1_i5	-1.537033048	4.086615932	19.59327437	2.14E-05	0.00836443
TRINITY_DN0_c1044_g1_i3	-2.326382039	3.675756861	19.58079811	2.15E-05	0.008396548
TRINITY_DN42763_c0_g1_i14	-2.726705857	3.697558298	19.56913393	2.16E-05	0.008410886
TRINITY_DN7382_c1_g1_i18	-2.292897068	5.58855372	19.56411146	2.17E-05	0.008419551
TRINITY_DN251377_c0_g1_i5	-7.322306437	-1.502056309	19.71909654	2.18E-05	0.008425405
TRINITY_DN4361_c0_g1_i1	-1.092917374	4.111201331	19.54231127	2.19E-05	0.008453226
TRINITY_DN43191_c0_g1_i20	-2.325652257	0.175382232	19.5377077	2.19E-05	0.00846332
TRINITY_DN6649_c3_g1_i14	-1.969332002	3.08443108	19.53247463	2.20E-05	0.008473675
TRINITY_DN27495_c0_g1_i16	-3.345607422	1.874821232	19.52900516	2.20E-05	0.008474241
TRINITY_DN25992_c0_g2_i1	-5.994911937	-2.251700298	19.52332025	2.21E-05	0.008481119
TRINITY_DN21063_c0_g1_i4	-3.696539347	-2.1630307	19.51056345	2.22E-05	0.008500269
TRINITY_DN39889_c0_g1_i6	-5.66045705	-2.201022548	19.67171716	2.22E-05	0.008504943
TRINITY_DN190492_c0_g2_i1	-6.505757926	-3.096970146	19.65974114	2.23E-05	0.008520566
TRINITY_DN3687_c0_g1_i8	-2.599915469	2.860840808	19.45894774	2.27E-05	0.008595375
TRINITY_DN82523_c0_g1_i2	-4.018555178	-1.854812507	19.45696779	2.27E-05	0.00859566
TRINITY_DN68536_c0_g1_i17	-3.014291724	2.633780074	19.45394937	2.28E-05	0.008599966
TRINITY_DN39783_c0_g1_i2	-7.524011024	-1.711389756	19.61152413	2.28E-05	0.008607621
TRINITY_DN2671_c0_g1_i23	-1.77149363	1.276797733	19.44033978	2.29E-05	0.008623236
TRINITY_DN18067_c0_g1_i6	-2.602764456	1.261887086	19.42666576	2.30E-05	0.008653487
TRINITY_DN4496_c0_g1_i29	-2.038325944	2.29458554	19.42377103	2.31E-05	0.008653487
TRINITY_DN7777_c0_g1_i3	-2.714621736	2.107733609	19.42140888	2.31E-05	0.008653487
TRINITY_DN1907_c0_g2_i1	-5.100479805	2.241416894	19.58289031	2.31E-05	0.008653487
TRINITY_DN17671_c0_g2_i1	-5.177415215	-0.288219965	19.41931637	2.31E-05	0.008653487
TRINITY_DN349419_c0_g1_i2	-6.278677563	-2.894868428	19.84285748	2.32E-05	0.008653879
TRINITY_DN73136_c0_g1_i1	-6.965435018	-2.832371745	19.57235134	2.32E-05	0.008653879
TRINITY_DN13428_c0_g1_i2	-6.203468487	-2.84080285	19.56769835	2.33E-05	0.008653879
TRINITY_DN12398_c0_g1_i15	-1.170697715	3.003793702	19.39799255	2.33E-05	0.008653879
TRINITY_DN18248_c0_g1_i1	-7.221048547	-3.245587079	19.77893674	2.34E-05	0.008653879
TRINITY_DN5904_c0_g1_i5	-6.843779845	-3.00522862	19.39000911	2.34E-05	0.008653879
TRINITY_DN100389_c0_g1_i10	-2.000240429	3.313284816	19.38049199	2.35E-05	0.008653879
TRINITY_DN176891_c0_g1_i1	-8.748387558	6.057280811	19.37406396	2.36E-05	0.008653879
TRINITY_DN4245_c0_g1_i4	-5.391277705	-2.552682688	19.37357675	2.36E-05	0.008653879
TRINITY_DN28666_c0_g1_i6	-5.943015317	-2.165481578	19.53521037	2.36E-05	0.008653879
TRINITY_DN23907_c0_g1_i5	-3.742825764	-2.310839907	19.51931482	2.38E-05	0.008677156
TRINITY_DN54700_c0_g1_i7	-6.203121793	-3.256957971	19.81380081	2.39E-05	0.008704743
TRINITY_DN430_c2_g1_i10	-4.332846837	1.413455284	19.34009623	2.39E-05	0.008704743
TRINITY_DN99571_c0_g1_i4	-6.103620072	-2.243360709	19.71670769	2.40E-05	0.008704743
TRINITY_DN4496_c0_g1_i19	-1.138455851	1.341702832	19.33233247	2.40E-05	0.008704743
TRINITY_DN88712_c0_g1_i3	-6.189211989	-2.952742209	19.32660043	2.41E-05	0.008704743
TRINITY_DN0_c10552_g1_i1	-1.392524888	3.275536612	19.31964185	2.42E-05	0.008705108
TRINITY_DN123567_c0_g1_i3	-1.75824566	2.578707831	19.31436621	2.42E-05	0.008705108
TRINITY_DN24609_c0_g1_i8	-4.984170018	-3.694449468	19.47142654	2.43E-05	0.008705108
TRINITY_DN4496_c0_g1_i21	-1.079173858	1.001942184	19.30867639	2.43E-05	0.008705108
TRINITY_DN11745_c0_g1_i12	-5.814745079	-1.575183294	19.30840806	2.43E-05	0.008705108
TRINITY_DN12043_c0_g1_i4	-2.081114093	5.128679959	19.29621702	2.44E-05	0.008716458
TRINITY_DN13725_c0_g1_i46	-4.735546056	-3.617884107	20.24646567	2.44E-05	0.008716458
TRINITY_DN27495_c0_g1_i2	-3.193888423	1.682618022	19.29114347	2.45E-05	0.008716458
TRINITY_DN40917_c0_g1_i8	-2.901084872	1.024988592	19.28349692	2.46E-05	0.008738396
TRINITY_DN3931_c0_g1_i5	-0.852092632	6.039967998	19.27815845	2.46E-05	0.008746429
TRINITY_DN207770_c0_g1_i19	-1.77072049	1.539116851	19.25829045	2.48E-05	0.008780027
TRINITY_DN2492_c0_g2_i10	-2.738610442	0.968467207	19.25531058	2.49E-05	0.008780027
TRINITY_DN47825_c0_g1_i1	-2.036142673	3.603339173	19.25222339	2.49E-05	0.008780027
TRINITY_DN94193_c0_g1_i1	-7.536822611	-3.038419225	19.67388493	2.49E-05	0.008780027
TRINITY_DN1153_c1_g1_i2	-2.097096056	2.575876856	19.24611628	2.50E-05	0.008781763
TRINITY_DN15218_c0_g1_i4	-2.34285018	1.843127255	19.22984668	2.52E-05	0.008810661
TRINITY_DN111976_c0_g1_i7	-4.809845384	-1.768857987	19.2239899	2.52E-05	0.008810661
TRINITY_DN203224_c0_g1_i8	-4.725466235	-2.543597605	19.22298218	2.52E-05	0.008810661
TRINITY_DN15105_c0_g1_i1	-1.644749952	3.992130568	19.21922596	2.53E-05	0.008818618
TRINITY_DN10312_c2_g2_i3	-2.667605497	5.025601649	19.21033074	2.54E-05	0.008838373
TRINITY_DN33525_c0_g1_i3	-4.616818397	-3.242026026	19.58719159	2.54E-05	0.008838373
TRINITY_DN176891_c0_g2_i4	-6.754302621	6.8150765	19.19964429	2.55E-05	0.008862826
TRINITY_DN40917_c0_g1_i6	-3.075665315	0.465719389	19.19915306	2.55E-05	0.008862826
TRINITY_DN92946_c0_g1_i2	-5.814121752	-2.532946278	19.35111917	2.56E-05	0.00887905
TRINITY_DN242325_c0_g1_i4	-3.388604632	-0.070872145	19.15946816	2.60E-05	0.008960344
TRINITY_DN26975_c0_g1_i6	-6.526069665	-3.255925203	19.31348176	2.60E-05	0.008967534
TRINITY_DN109753_c0_g1_i4	-4.134069838	-2.850158532	19.5231359	2.61E-05	0.008985179
TRINITY_DN47825_c0_g1_i4	-2.350218047	3.234026798	19.13719997	2.62E-05	0.00899311
TRINITY_DN21063_c0_g1_i3	-2.695185317	-0.244621984	19.12782555	2.64E-05	0.008997849
TRINITY_DN8452_c1_g1_i20	-2.134468252	1.845105602	19.12376663	2.64E-05	0.008997849
TRINITY_DN5657_c0_g2_i2	-1.930126607	2.30054914	19.12369449	2.64E-05	0.008997849
TRINITY_DN11745_c0_g1_i3	-5.025568799	-1.59260461	19.10958106	2.66E-05	0.009023272
TRINITY_DN11729_c0_g2_i11	-1.855463571	5.438834837	19.10528479	2.66E-05	0.009028908
TRINITY_DN4436_c0_g2_i27	-2.541428958	2.051791706	19.10341949	2.66E-05	0.009028908
TRINITY_DN85754_c0_g1_i6	-6.013048139	-3.08374702	19.26036544	2.67E-05	0.009028908
TRINITY_DN58562_c0_g1_i1	-5.546134345	-1.384625919	19.10138826	2.67E-05	0.009028908
TRINITY_DN11729_c0_g2_i3	-1.799071017	5.209160248	19.0840516	2.69E-05	0.009058885
TRINITY_DN31990_c0_g1_i3	-4.499136037	-2.210365577	19.23841955	2.69E-05	0.009058885
TRINITY_DN337379_c0_g1_i2	-5.106203278	-2.802825473	19.45384348	2.69E-05	0.009058885
TRINITY_DN207770_c0_g1_i10	-2.025681402	0.834697969	19.06869461	2.71E-05	0.00906515
TRINITY_DN10312_c2_g2_i6	-2.814960321	4.891905008	19.06814418	2.71E-05	0.00906515
TRINITY_DN19451_c0_g1_i2	-6.26033872	-0.890406633	19.48120847	2.71E-05	0.00906515
TRINITY_DN12043_c0_g1_i1	-2.019419916	5.743021058	19.06302531	2.71E-05	0.009068363
TRINITY_DN20377_c1_g1_i12	-4.544471263	-3.165067852	19.05860457	2.72E-05	0.009079604
TRINITY_DN12749_c0_g1_i3	-2.327199571	1.61881527	19.05110532	2.73E-05	0.009085914
TRINITY_DN130946_c0_g1_i3	-2.618062286	2.897407526	19.04296743	2.74E-05	0.00910947
TRINITY_DN36273_c0_g1_i15	-3.398069875	-0.407213517	19.02445179	2.76E-05	0.00914905
TRINITY_DN229613_c0_g1_i3	-5.345039464	-3.469711003	19.43514827	2.76E-05	0.00914905
TRINITY_DN93390_c0_g1_i2	-6.157383757	-3.500679653	19.17831642	2.76E-05	0.00914905
TRINITY_DN3715_c0_g1_i10	-4.129754813	-0.960970803	19.01819714	2.77E-05	0.009149867
TRINITY_DN3658_c2_g1_i1	-5.139167371	-2.94117512	19.16019127	2.79E-05	0.00917017
TRINITY_DN178188_c0_g1_i10	-2.540672309	4.92508871	19.0034846	2.79E-05	0.00917017
TRINITY_DN43191_c0_g1_i10	-2.224773245	0.560441336	19.00212147	2.79E-05	0.00917017
TRINITY_DN3662_c0_g2_i22	-1.283093476	4.528102051	18.99689504	2.80E-05	0.009176499
TRINITY_DN7382_c1_g1_i31	-2.975424695	3.480188008	18.99136499	2.80E-05	0.009185789
TRINITY_DN119871_c1_g2_i3	-2.256610512	2.542041589	18.98549561	2.81E-05	0.009203342
TRINITY_DN121255_c0_g1_i6	-5.294181921	-2.641828632	19.34524081	2.82E-05	0.009217
TRINITY_DN25112_c0_g1_i1	-5.492524508	-2.112806801	18.9756536	2.82E-05	0.009217
TRINITY_DN21063_c0_g1_i8	-2.78473415	-0.45384445	18.95889212	2.84E-05	0.009273343
TRINITY_DN7382_c1_g1_i11	-2.797432771	3.717263967	18.95386686	2.85E-05	0.009279986
TRINITY_DN13000_c0_g1_i11	-7.319719117	-1.913911654	19.09849432	2.86E-05	0.009285081
TRINITY_DN2866_c0_g1_i15	-2.483524029	0.160195741	18.94235318	2.87E-05	0.009285081
TRINITY_DN11410_c0_g1_i20	-2.433201333	0.234685251	18.94200603	2.87E-05	0.009285081
TRINITY_DN417_c0_g1_i11	-7.13125702	-3.476567597	19.30288105	2.88E-05	0.009285812
TRINITY_DN12043_c0_g1_i3	-2.403649536	5.056743488	18.93477228	2.88E-05	0.009285812
TRINITY_DN7382_c1_g1_i16	-2.979452365	3.754057481	18.92491973	2.89E-05	0.009313626
TRINITY_DN6882_c0_g1_i14	-3.334599129	-1.764513222	18.91516803	2.90E-05	0.009347939
TRINITY_DN45199_c0_g1_i3	-0.974729077	4.494238102	18.90780624	2.91E-05	0.009367369
TRINITY_DN1907_c0_g2_i2	-4.80121584	2.907160676	19.06215143	2.91E-05	0.009367369
TRINITY_DN76313_c0_g1_i3	-7.30084871	-2.054291346	19.05505107	2.92E-05	0.009383343
TRINITY_DN382153_c0_g1_i1	-6.012973797	-3.474316854	21.22627781	2.93E-05	0.009400547
TRINITY_DN3642_c0_g1_i4	-5.328772239	-2.748978048	18.89090669	2.93E-05	0.009400547
TRINITY_DN32227_c0_g1_i8	-6.997893707	-3.203958587	19.31555524	2.94E-05	0.009400547
TRINITY_DN57376_c0_g1_i7	-6.131260584	-3.305909364	19.03224621	2.95E-05	0.009411828
TRINITY_DN94083_c0_g1_i7	-5.776948504	-3.650984907	19.02748163	2.96E-05	0.009414554
TRINITY_DN4994_c0_g1_i7	-2.881985355	2.600993732	18.86605201	2.97E-05	0.009420319
TRINITY_DN10067_c0_g1_i9	-2.671538789	-0.634094801	18.85606762	2.98E-05	0.009437258
TRINITY_DN42763_c0_g1_i35	-2.802805642	0.971735223	18.85403925	2.98E-05	0.009437258
TRINITY_DN23395_c0_g1_i2	-3.319096462	3.741831008	18.84092203	3.00E-05	0.009446907
TRINITY_DN131735_c1_g1_i2	-6.428858961	-2.839054404	18.99352486	3.00E-05	0.009446907
TRINITY_DN27495_c0_g1_i8	-3.155916063	1.862676888	18.82573275	3.02E-05	0.009473288
TRINITY_DN6986_c0_g1_i21	-2.474812433	1.733647719	18.82520876	3.02E-05	0.009473288
TRINITY_DN32049_c0_g1_i6	-2.095329339	0.768281014	18.8203034	3.03E-05	0.009483964
TRINITY_DN11083_c1_g1_i29	-4.695959203	-0.935392764	19.18322912	3.03E-05	0.009483964
TRINITY_DN3662_c0_g2_i1	-1.209103875	4.019979294	18.81006949	3.04E-05	0.009504645
TRINITY_DN8424_c0_g1_i3	-3.194584051	-0.703972902	18.79580116	3.06E-05	0.009516768
TRINITY_DN4361_c0_g1_i4	-1.052366067	4.11705992	18.79575141	3.06E-05	0.009516768
TRINITY_DN88048_c0_g1_i2	-6.130036079	-3.423930118	18.94826576	3.06E-05	0.009516768
TRINITY_DN20556_c0_g1_i11	-5.115965951	-1.64519948	18.94269675	3.07E-05	0.009525975
TRINITY_DN289822_c0_g1_i1	-4.685147795	-3.002577986	18.93600508	3.08E-05	0.00953661
TRINITY_DN21888_c0_g1_i1	-4.48086918	-3.411811733	18.93000927	3.09E-05	0.00953661
TRINITY_DN128354_c0_g1_i5	-3.946029388	-2.953810284	19.13826878	3.09E-05	0.00953661
TRINITY_DN10312_c8_g1_i3	-2.898391963	2.01830045	18.76549362	3.10E-05	0.009562972
TRINITY_DN17378_c0_g1_i10	-8.909662703	-1.456923052	18.91540703	3.11E-05	0.009564796
TRINITY_DN174993_c0_g1_i3	-2.297057107	1.794920299	18.76199114	3.11E-05	0.009564796
TRINITY_DN214341_c0_g1_i11	-5.528701842	-2.382176186	18.75068795	3.12E-05	0.009607168
TRINITY_DN16824_c0_g1_i1	-5.757770458	-3.091608283	18.88884395	3.14E-05	0.009654787
TRINITY_DN1742_c0_g1_i15	-3.234996109	-0.596159763	18.72000373	3.17E-05	0.009687604
TRINITY_DN6649_c0_g1_i5	-2.55226648	4.846786717	18.71096298	3.18E-05	0.009709616
TRINITY_DN227933_c1_g1_i1	-6.950475655	3.518882785	18.69895678	3.20E-05	0.009709616
TRINITY_DN154860_c0_g1_i1	-6.213486705	-3.068892717	18.84488752	3.21E-05	0.009709616
TRINITY_DN104442_c0_g1_i2	-5.222180077	-3.300859367	18.69086537	3.21E-05	0.009709616
TRINITY_DN36575_c0_g1_i2	-6.209727143	-3.169294819	19.08659042	3.22E-05	0.009709616
TRINITY_DN24106_c0_g1_i7	-2.749435735	0.885372866	18.68622958	3.22E-05	0.009709616
TRINITY_DN28518_c0_g1_i1	-5.385622572	-3.474285129	19.08012747	3.22E-05	0.009709616
TRINITY_DN11894_c2_g1_i1	-0.985586778	4.970383701	18.68103622	3.23E-05	0.009709616
TRINITY_DN23691_c0_g2_i4	-5.009735279	-3.221895357	18.83022879	3.23E-05	0.009709616
TRINITY_DN3038_c1_g1_i40	-1.71774009	2.949536455	18.6779165	3.23E-05	0.009709616
TRINITY_DN149624_c1_g1_i1	-5.812196466	-2.979763064	18.82772792	3.23E-05	0.009709616
TRINITY_DN7099_c0_g1_i18	-1.401274521	2.325653823	18.66852909	3.24E-05	0.009734124
TRINITY_DN347841_c0_g1_i1	-6.667810545	-3.406849165	18.99785236	3.28E-05	0.009796736
TRINITY_DN122059_c0_g1_i18	-4.620725897	-2.561058995	18.99767763	3.28E-05	0.009796736
TRINITY_DN207770_c0_g1_i9	-1.690987305	1.633572761	18.63651636	3.29E-05	0.009803051
TRINITY_DN27866_c0_g1_i13	-2.682257003	-1.044293095	18.6307377	3.30E-05	0.009808828
TRINITY_DN3919_c0_g1_i30	-5.70742536	7.795601361	18.61762889	3.32E-05	0.009840851
TRINITY_DN21491_c0_g1_i1	-4.708247287	-2.265447226	18.76363263	3.33E-05	0.009844285
TRINITY_DN32063_c0_g2_i1	-2.139537816	5.809940245	18.60657989	3.34E-05	0.009844285
TRINITY_DN912_c0_g2_i6	-1.962749707	1.821133818	18.60026746	3.35E-05	0.009844285
TRINITY_DN31826_c0_g1_i3	-4.379459002	-1.602859726	18.57801479	3.38E-05	0.009912674
TRINITY_DN89232_c0_g1_i1	-5.603457792	-3.562817535	18.72557911	3.38E-05	0.00991556
TRINITY_DN10207_c0_g1_i13	-2.697964685	0.923071584	18.57038339	3.39E-05	0.009927249
TRINITY_DN7015_c0_g4_i1	-1.280758275	5.219730372	18.56833003	3.39E-05	0.009929913
TRINITY_DN21888_c0_g1_i4	-4.616922656	-3.19637541	18.71258723	3.40E-05	0.009932733
TRINITY_DN138375_c0_g2_i4	-5.697930123	-3.143673772	18.71245266	3.40E-05	0.009932733
TRINITY_DN15981_c0_g1_i1	-2.232075632	1.961457614	18.56094938	3.41E-05	0.009932733
TRINITY_DN38355_c0_g1_i5	-1.293638653	1.618187765	18.55604525	3.41E-05	0.009932733
TRINITY_DN101207_c0_g1_i8	-2.353966276	0.394016067	18.55176084	3.42E-05	0.009935196
TRINITY_DN13943_c0_g2_i4	-2.532972103	-0.520993788	18.5485026	3.42E-05	0.009935196
TRINITY_DN11729_c2_g1_i3	-1.856418565	3.944971078	18.53814955	3.44E-05	0.009967695
TRINITY_DN368671_c0_g1_i1	-5.416840005	-3.328299797	18.6738605	3.46E-05	0.009980036
TRINITY_DN23810_c0_g1_i3	-6.069280717	-2.954718545	18.66989116	3.47E-05	0.009980036
TRINITY_DN22688_c0_g1_i1	-2.334167795	2.205806819	18.52019607	3.47E-05	0.009980036
TRINITY_DN17273_c0_g1_i10	-1.405635534	2.314346095	18.51436327	3.48E-05	0.009991407
TRINITY_DN207770_c0_g1_i14	-1.741053876	1.440701963	18.51099761	3.48E-05	0.009992888
TRINITY_DN35497_c0_g2_i1	-6.653081437	-2.76867889	18.65585449	3.49E-05	0.009996965
TRINITY_DN32063_c0_g1_i11	-1.908410117	4.436919443	18.50244056	3.50E-05	0.010004789
TRINITY_DN1675_c0_g1_i20	-3.274576805	0.526358166	18.50076377	3.50E-05	0.010004789
TRINITY_DN11729_c2_g1_i11	-3.582094103	1.603313965	18.4999615	3.50E-05	0.010004789
TRINITY_DN214_c0_g1_i12	-5.229573674	-3.20451874	18.69376548	3.50E-05	0.010004789
TRINITY_DN377803_c0_g1_i2	-5.717684416	-3.318076783	18.63464835	3.52E-05	0.010033573
TRINITY_DN2566_c0_g1_i5	-5.59556983	-1.625818036	18.62748113	3.53E-05	0.010047539
TRINITY_DN1216_c0_g1_i4	-1.768264709	2.129660185	18.47912852	3.53E-05	0.010047539
TRINITY_DN72003_c0_g1_i12	-3.962543761	-0.582431535	18.47750566	3.54E-05	0.010047539
TRINITY_DN21324_c0_g1_i12	-6.812837863	-3.104006686	18.62433278	3.54E-05	0.010047539
TRINITY_DN21753_c0_g1_i14	-1.585434321	2.860206812	18.46760409	3.55E-05	0.010075108
TRINITY_DN231060_c0_g1_i3	-4.03791555	5.268651727	18.46363991	3.56E-05	0.010079014
TRINITY_DN3038_c1_g1_i43	-1.66013286	3.00866653	18.46203127	3.56E-05	0.010079911
TRINITY_DN110113_c0_g1_i2	-5.334608312	-2.991565324	18.45553645	3.57E-05	0.0101032
TRINITY_DN18370_c0_g1_i13	-2.979087538	1.24408995	18.44771175	3.59E-05	0.010119707
TRINITY_DN6649_c0_g1_i12	-2.653774826	5.40531811	18.43630095	3.60E-05	0.010152799
TRINITY_DN18590_c0_g3_i2	-6.040190655	-3.556809317	18.56771842	3.63E-05	0.010171384
TRINITY_DN7426_c0_g1_i23	-3.152324155	0.979199879	18.41809957	3.63E-05	0.010171384
TRINITY_DN537_c0_g1_i12	-2.202905163	2.423632308	18.41457872	3.64E-05	0.010171384
TRINITY_DN165376_c0_g2_i1	-7.101884458	-2.818998296	19.1057745	3.64E-05	0.010171384
TRINITY_DN206558_c0_g1_i2	-2.546442713	3.036161267	18.41416306	3.64E-05	0.010171384
TRINITY_DN8974_c0_g1_i3	-3.257422731	-0.599612521	18.4140809	3.64E-05	0.010171384
TRINITY_DN43191_c0_g1_i19	-2.270185216	0.208804248	18.4075979	3.65E-05	0.010194925
TRINITY_DN119232_c0_g1_i1	-2.875187925	-1.650170491	18.40478828	3.66E-05	0.010201491
TRINITY_DN29990_c0_g1_i6	-3.615429118	-1.451420877	18.39951543	3.66E-05	0.010219494
TRINITY_DN6649_c0_g1_i11	-2.749592998	3.535239117	18.39185455	3.68E-05	0.010248646
TRINITY_DN1742_c0_g1_i18	-2.890135275	0.480959869	18.37002053	3.71E-05	0.010311755
TRINITY_DN8729_c0_g1_i6	-1.739514708	2.799107289	18.36833331	3.72E-05	0.010313177
TRINITY_DN1386_c1_g1_i17	-8.33403338	1.745142156	18.36610563	3.72E-05	0.010314842
TRINITY_DN31291_c0_g1_i14	-4.275449943	-1.834560618	18.5106991	3.72E-05	0.010314842
TRINITY_DN105641_c0_g1_i18	-3.526889582	-1.269438462	18.36383204	3.72E-05	0.010314842
TRINITY_DN10207_c0_g1_i7	-2.570740012	2.648279789	18.35808011	3.73E-05	0.010318592
TRINITY_DN191721_c0_g1_i3	-5.239997019	-3.045804433	18.70422571	3.74E-05	0.010318592
TRINITY_DN17433_c0_g1_i13	-2.641541605	0.148287115	18.34955979	3.75E-05	0.010325084
TRINITY_DN193597_c1_g1_i1	-5.911882877	-3.371759502	18.6924496	3.75E-05	0.010333453
TRINITY_DN8676_c0_g1_i6	-5.662975977	-1.407889425	19.01782251	3.78E-05	0.010372961
TRINITY_DN31947_c0_g1_i2	-5.256232181	-3.105435853	18.32163564	3.80E-05	0.010404343
TRINITY_DN5970_c0_g1_i6	-1.684330984	2.517653337	18.32141735	3.80E-05	0.010404343
TRINITY_DN40425_c0_g1_i1	-5.352730136	-1.628959171	18.31206522	3.81E-05	0.010436018
TRINITY_DN21054_c0_g1_i3	-2.264845613	1.595769049	18.297627	3.84E-05	0.010473866
TRINITY_DN117556_c0_g1_i6	-3.539696946	0.036017193	18.28984179	3.85E-05	0.010473866
TRINITY_DN29911_c0_g1_i3	-5.593025726	-3.008267455	18.28869856	3.85E-05	0.010473866
TRINITY_DN417150_c0_g1_i1	-5.80183479	-1.286339836	18.28534663	3.86E-05	0.010473866
TRINITY_DN13535_c0_g1_i3	-6.86752435	-2.752180437	18.42342259	3.87E-05	0.010474147
TRINITY_DN20722_c0_g2_i16	-3.763131203	-1.063878704	18.2670275	3.89E-05	0.010481432
TRINITY_DN76733_c0_g3_i1	-5.950485052	-2.657810327	18.40809823	3.90E-05	0.010481432
TRINITY_DN11745_c0_g1_i1	-4.918976244	-1.652543757	18.25597434	3.91E-05	0.010481432
TRINITY_DN20002_c0_g1_i1	-5.487321409	-1.887145306	18.59861129	3.91E-05	0.010481432
TRINITY_DN20956_c0_g1_i1	-6.126838675	0.547495129	18.2525173	3.92E-05	0.010481432
TRINITY_DN7108_c0_g1_i4	-5.710218712	-3.119173859	19.14012158	3.92E-05	0.010481432
TRINITY_DN79726_c0_g1_i10	-5.134771398	-3.621846132	18.39659767	3.92E-05	0.010481432
TRINITY_DN72003_c0_g1_i11	-3.289164787	0.893858306	18.25070217	3.92E-05	0.010481432
TRINITY_DN560_c0_g1_i1	-2.205677071	2.649909027	18.24998145	3.92E-05	0.010481432
TRINITY_DN11729_c2_g1_i6	-3.873272205	1.587082224	18.24785426	3.93E-05	0.010485232
TRINITY_DN45284_c0_g1_i5	-4.382270174	-3.477357746	18.57100933	3.96E-05	0.010526053
TRINITY_DN1386_c1_g1_i15	-9.505743037	2.201254135	18.35740319	3.99E-05	0.010573172
TRINITY_DN12152_c0_g2_i4	-5.456060393	-3.437993843	18.20964327	3.99E-05	0.010573172
TRINITY_DN69969_c0_g1_i5	-5.026215478	-3.052445205	18.36378181	4.00E-05	0.010578207
TRINITY_DN47036_c0_g2_i1	-2.454750931	2.726541707	18.19805566	4.02E-05	0.010591959
TRINITY_DN10312_c2_g2_i4	-2.740794369	5.963679413	18.19746951	4.02E-05	0.010591959
TRINITY_DN1_c25_g1_i7	-6.300077726	-1.006915358	18.34043801	4.02E-05	0.010591959
TRINITY_DN111747_c0_g1_i7	-2.157182542	0.304569698	18.19325583	4.02E-05	0.010601475
TRINITY_DN206558_c0_g1_i5	-2.019376372	6.433624965	18.17692267	4.05E-05	0.010667856
TRINITY_DN159580_c0_g1_i1	-7.946474676	-1.631107666	18.30552796	4.08E-05	0.010714383
TRINITY_DN13428_c0_g1_i1	-7.047795459	-2.468772301	18.30551252	4.08E-05	0.010714383
TRINITY_DN79726_c0_g1_i3	-4.741372196	-1.831309377	18.15917649	4.09E-05	0.010722441
TRINITY_DN27495_c0_g1_i23	-3.139453962	1.126581199	18.13105681	4.14E-05	0.010786138
TRINITY_DN231_c0_g1_i9	-2.59451066	0.644927347	18.12684994	4.15E-05	0.010786138
TRINITY_DN51093_c0_g1_i1	-5.592424129	-2.48009961	18.26952992	4.15E-05	0.010786138
TRINITY_DN15218_c0_g1_i6	-0.887913677	3.465817069	18.11914814	4.16E-05	0.010804132
TRINITY_DN2492_c0_g2_i8	-2.633995636	1.333418405	18.10888751	4.18E-05	0.010826607
TRINITY_DN12299_c0_g1_i9	-0.813562459	5.398423526	18.10885757	4.18E-05	0.010826607
TRINITY_DN2293_c0_g3_i3	-4.575708865	0.869384503	18.10749794	4.18E-05	0.010826607
TRINITY_DN7382_c1_g1_i21	-2.982880724	4.226292768	18.07845306	4.24E-05	0.010893688
TRINITY_DN45299_c1_g1_i1	-5.114743044	-1.320459295	18.55275858	4.24E-05	0.010893801
TRINITY_DN14327_c0_g1_i1	-1.667557512	2.151672893	18.07093289	4.26E-05	0.010903128
TRINITY_DN92185_c0_g3_i1	-2.276940796	5.26778521	18.06647076	4.26E-05	0.010909633
TRINITY_DN30933_c0_g1_i21	-3.046297566	2.918988101	18.06218638	4.27E-05	0.010921253
TRINITY_DN6986_c0_g1_i22	-2.47161403	1.01856895	18.05917756	4.28E-05	0.010923589
TRINITY_DN196318_c0_g1_i1	-2.960213684	-0.417786128	18.05078916	4.29E-05	0.010926526
TRINITY_DN152326_c0_g1_i3	-5.16504163	-0.112910069	18.04981678	4.30E-05	0.010926526
TRINITY_DN180746_c0_g1_i10	-6.611800289	-2.861766925	18.18820682	4.30E-05	0.010929686
TRINITY_DN69843_c0_g1_i9	-5.426075495	-3.085208902	18.17419692	4.33E-05	0.010967121
TRINITY_DN15218_c0_g1_i1	-1.446641689	2.086188609	18.02868776	4.34E-05	0.010974897
TRINITY_DN28570_c0_g1_i15	-6.454904841	-2.400977132	18.16574396	4.35E-05	0.010984903
TRINITY_DN3158_c0_g1_i20	-1.991480458	3.788036214	18.02417611	4.35E-05	0.010984903
TRINITY_DN14952_c3_g2_i4	-7.089361857	-3.003142106	18.35425711	4.36E-05	0.011001525
TRINITY_DN137816_c0_g1_i4	-4.199808762	-3.346357029	18.13434602	4.41E-05	0.011057
TRINITY_DN9585_c0_g1_i10	-1.618104551	3.447998562	17.99212649	4.41E-05	0.011057
TRINITY_DN2283_c0_g1_i3	-2.044871703	4.617893826	17.9889213	4.42E-05	0.011057
TRINITY_DN45456_c0_g2_i6	-0.802862739	3.466733054	17.98414277	4.43E-05	0.011058883
TRINITY_DN15912_c0_g1_i18	-1.85298949	0.962905351	17.98325115	4.43E-05	0.011058883
TRINITY_DN17378_c0_g1_i5	-11.93174013	1.95968506	18.10931661	4.46E-05	0.011080813
TRINITY_DN183220_c0_g1_i2	-1.918915667	6.502401991	17.96534957	4.47E-05	0.011080813
TRINITY_DN11557_c0_g1_i9	-5.579862488	-2.606665442	18.33402708	4.47E-05	0.011080813
TRINITY_DN20993_c0_g1_i5	-3.428127933	-2.834861574	17.96407734	4.47E-05	0.011080813
TRINITY_DN206255_c0_g1_i2	-5.888651442	-3.510016749	18.27502367	4.51E-05	0.011143626
TRINITY_DN2671_c0_g1_i10	-1.889927461	1.633177967	17.93765942	4.52E-05	0.011152596
TRINITY_DN84353_c0_g1_i3	-7.33306709	-2.550556691	18.07766354	4.52E-05	0.011152596
TRINITY_DN8729_c0_g1_i11	-1.823447877	3.487795915	17.92917812	4.54E-05	0.011177027
TRINITY_DN7836_c0_g1_i1	-5.591017431	-2.259660327	17.92477778	4.55E-05	0.011187014
TRINITY_DN68536_c0_g1_i18	-3.159632088	0.766812958	17.91487926	4.57E-05	0.011197751
TRINITY_DN6986_c0_g1_i8	-2.527579329	0.971186678	17.91440339	4.57E-05	0.011197751
TRINITY_DN6882_c0_g1_i38	-3.656702932	-2.703515264	17.91414701	4.57E-05	0.011197751
TRINITY_DN40758_c0_g1_i4	-5.540309936	-3.781159421	18.27433398	4.59E-05	0.011212117
TRINITY_DN57839_c0_g1_i4	-5.094952656	-2.779746726	17.90136868	4.60E-05	0.011223445
TRINITY_DN15161_c1_g1_i4	-6.031346179	-1.699109928	18.05072229	4.61E-05	0.011223445
TRINITY_DN4280_c2_g1_i10	-5.149135884	2.171816401	18.03640584	4.61E-05	0.011223445
TRINITY_DN155469_c0_g1_i5	-2.351722434	3.530266154	17.88791409	4.63E-05	0.011223445
TRINITY_DN18067_c0_g1_i4	-2.483905172	1.451821538	17.8867168	4.63E-05	0.011223445
TRINITY_DN207770_c0_g1_i16	-1.74747181	1.642525693	17.88266647	4.64E-05	0.011228957
TRINITY_DN27172_c0_g1_i1	-2.921293821	-0.447659843	17.87895896	4.64E-05	0.011235653
TRINITY_DN294377_c0_g1_i1	-5.920475132	-3.62911219	18.20202115	4.66E-05	0.011248167
TRINITY_DN34929_c0_g1_i5	-4.960805018	-3.510191946	17.87052801	4.66E-05	0.011248167
TRINITY_DN203224_c0_g1_i18	-3.756962318	-2.019837398	17.86584792	4.67E-05	0.01125378
TRINITY_DN3733_c1_g1_i16	-0.904680657	3.905940539	17.86119943	4.68E-05	0.011262459
TRINITY_DN101207_c0_g1_i11	-2.140095708	1.395901515	17.85573528	4.69E-05	0.01127549
TRINITY_DN0_c9343_g1_i1	-4.065398712	-1.963102334	18.50739209	4.69E-05	0.01127549
TRINITY_DN17378_c0_g1_i9	-13.45513346	3.490712948	17.98128549	4.72E-05	0.011322945
TRINITY_DN3270_c0_g1_i5	-3.475351199	-2.330618891	17.97313022	4.74E-05	0.011334028
TRINITY_DN178188_c0_g1_i25	-2.437371092	4.967522565	17.83007388	4.75E-05	0.011334028
TRINITY_DN10207_c0_g1_i8	-2.573947874	2.372020903	17.82433024	4.76E-05	0.011349545
TRINITY_DN30425_c1_g1_i15	-2.025959032	5.073624597	17.82377108	4.76E-05	0.011349545
TRINITY_DN782_c0_g1_i9	-3.839662529	-1.761302362	17.95871404	4.77E-05	0.011349545
TRINITY_DN35221_c0_g1_i18	-5.086890235	-3.700341645	17.95778294	4.77E-05	0.011349545
TRINITY_DN17887_c0_g1_i35	-4.893284125	-3.02120982	17.81578014	4.78E-05	0.011349545
TRINITY_DN338778_c0_g1_i1	-6.179913185	-3.332243681	18.17747849	4.79E-05	0.011352313
TRINITY_DN68536_c0_g1_i11	-2.784422592	3.241434753	17.80531141	4.80E-05	0.011369591
TRINITY_DN188234_c0_g1_i6	-5.745010901	-3.246785869	19.058934	4.81E-05	0.011369591
TRINITY_DN31990_c0_g1_i2	-6.524138205	-1.969135631	18.12766802	4.81E-05	0.011371636
TRINITY_DN42763_c0_g1_i28	-2.877343894	1.935367586	17.80045506	4.81E-05	0.011371636
TRINITY_DN27344_c0_g1_i1	-5.296038654	-2.069900127	17.94851929	4.82E-05	0.011375678
TRINITY_DN46225_c0_g1_i5	-5.270301037	-3.139776761	17.93144414	4.83E-05	0.011383154
TRINITY_DN77774_c0_g1_i7	-1.06847826	1.168421695	17.79099649	4.84E-05	0.011383615
TRINITY_DN18067_c0_g1_i20	-2.384425462	1.576267221	17.78888077	4.84E-05	0.011383615
TRINITY_DN32010_c0_g1_i6	-3.018933361	1.188369925	17.78880278	4.84E-05	0.011383615
TRINITY_DN21054_c0_g1_i10	-2.315662774	1.207802547	17.7798826	4.86E-05	0.011397618
TRINITY_DN20810_c0_g2_i3	-6.207258055	-1.93202247	17.91637039	4.86E-05	0.011397618
TRINITY_DN207770_c0_g1_i21	-1.775351352	1.384987529	17.77796667	4.86E-05	0.011397618
TRINITY_DN18312_c0_g1_i5	-4.766026595	-3.498821849	17.77157438	4.88E-05	0.011409222
TRINITY_DN2866_c0_g1_i17	-2.084732033	1.026639672	17.76731882	4.89E-05	0.01141751
TRINITY_DN171601_c0_g1_i1	-5.973458947	-3.404808084	18.39746427	4.92E-05	0.011452481
TRINITY_DN63865_c0_g1_i18	-7.183227151	-2.171238628	17.75241451	4.92E-05	0.011452481
TRINITY_DN117556_c0_g1_i4	-3.576154408	-2.035714679	17.74499927	4.94E-05	0.011479264
TRINITY_DN7030_c2_g1_i1	-6.68552193	-2.634855403	17.87354903	4.96E-05	0.011499696
TRINITY_DN1313_c0_g1_i4	-2.253824493	0.222751334	17.73409356	4.96E-05	0.011500303
TRINITY_DN42763_c0_g1_i22	-2.795925297	1.025438974	17.7249999	4.98E-05	0.011522441
TRINITY_DN30430_c0_g1_i16	-2.520313429	2.06384537	17.72415178	4.99E-05	0.011522441
TRINITY_DN178188_c0_g1_i12	-2.515150553	4.969019925	17.72160671	4.99E-05	0.011522441
TRINITY_DN3620_c0_g1_i17	-0.963100864	4.370026728	17.72072171	4.99E-05	0.011522441
TRINITY_DN13151_c0_g3_i2	-4.494171682	-0.561276675	17.85594597	5.00E-05	0.011524541
TRINITY_DN25676_c0_g2_i11	-2.121682605	1.038193657	17.7180378	5.00E-05	0.011524541
TRINITY_DN27172_c0_g1_i15	-3.632531441	-1.012302763	17.71002186	5.02E-05	0.011547085
TRINITY_DN131991_c0_g1_i8	-2.43229533	1.93777793	17.70860657	5.02E-05	0.011547085
TRINITY_DN104311_c0_g1_i2	-6.77712049	-3.074746138	17.83519544	5.04E-05	0.011569564
TRINITY_DN21054_c0_g1_i9	-2.246677694	1.144903919	17.69215442	5.06E-05	0.011569564
TRINITY_DN19616_c0_g1_i74	-1.411191566	0.394523728	17.69084131	5.06E-05	0.011569564
TRINITY_DN25676_c0_g2_i1	-2.187808932	0.812342421	17.68811881	5.07E-05	0.011569564
TRINITY_DN1216_c0_g1_i15	-3.070811409	0.144451365	17.68721495	5.07E-05	0.011569564
TRINITY_DN16544_c0_g1_i14	-4.790096975	-3.291301402	18.00996208	5.07E-05	0.011569564
TRINITY_DN72003_c0_g1_i3	-3.119777311	1.118954204	17.67262775	5.10E-05	0.01160087
TRINITY_DN1695_c0_g1_i16	-5.751424275	-3.222581643	18.10310721	5.12E-05	0.011616402
TRINITY_DN156573_c0_g2_i1	-5.36564626	-2.678759717	17.79662327	5.13E-05	0.011642337
TRINITY_DN196318_c0_g1_i18	-2.814561318	0.145305394	17.65931448	5.14E-05	0.01164371
TRINITY_DN7382_c1_g1_i34	-2.970338364	3.517020098	17.65699735	5.14E-05	0.0116441
TRINITY_DN2891_c0_g1_i5	-2.61483076	0.37864938	17.64719905	5.16E-05	0.011676204
TRINITY_DN100391_c0_g1_i1	-4.788480569	-2.108981949	17.64557966	5.17E-05	0.011676204
TRINITY_DN7426_c0_g1_i13	-2.645754343	4.093535513	17.64538031	5.17E-05	0.011676204
TRINITY_DN144285_c0_g1_i1	-6.178412056	-2.4733944	17.96424828	5.17E-05	0.011683761
TRINITY_DN42763_c0_g1_i38	-2.91938932	2.048175774	17.64100059	5.18E-05	0.011687666
TRINITY_DN6387_c0_g1_i9	-4.97141755	-3.339011817	17.770937	5.19E-05	0.011698935
TRINITY_DN9821_c0_g1_i4	-3.464829391	4.018257276	17.63025913	5.20E-05	0.011700531
TRINITY_DN15981_c0_g1_i9	-2.234729953	1.824371732	17.6237439	5.22E-05	0.011714294
TRINITY_DN34958_c0_g2_i4	-1.816336418	2.572397997	17.62076667	5.23E-05	0.011715231
TRINITY_DN54486_c0_g1_i17	-2.757214506	1.256027815	17.6186125	5.23E-05	0.01171817
TRINITY_DN6649_c3_g1_i26	-1.426494551	4.849025696	17.61360184	5.24E-05	0.01173912
TRINITY_DN34998_c0_g1_i1	-3.538993994	-1.343678475	17.60324773	5.27E-05	0.011782941
TRINITY_DN123567_c0_g1_i7	-1.616196936	2.575851611	17.58868844	5.30E-05	0.011846661
TRINITY_DN25341_c0_g1_i24	-5.223153785	-2.51346876	17.58446377	5.31E-05	0.011860673
TRINITY_DN14271_c0_g1_i4	-1.947264533	2.787827663	17.58005318	5.32E-05	0.011878644
TRINITY_DN565_c0_g5_i1	-2.196160292	2.248051969	17.57323459	5.34E-05	0.011897753
TRINITY_DN181527_c0_g1_i4	-3.106189416	1.200206751	17.56234919	5.37E-05	0.011933559
TRINITY_DN3158_c0_g1_i18	-1.992870826	4.003559864	17.56226993	5.37E-05	0.011933559
TRINITY_DN27969_c1_g1_i2	-8.266197354	-1.851688553	17.68987131	5.39E-05	0.011953458
TRINITY_DN129934_c0_g1_i5	-5.244725141	-2.464088174	17.68972283	5.39E-05	0.011953458
TRINITY_DN34617_c0_g1_i3	-0.852976546	4.454157534	17.55257912	5.39E-05	0.011962547
TRINITY_DN3620_c0_g1_i20	-0.915576546	3.976824228	17.55127114	5.40E-05	0.011963704
TRINITY_DN33577_c0_g1_i2	-6.047461981	-3.311517153	17.68340151	5.40E-05	0.011968636
TRINITY_DN10648_c1_g3_i1	-4.175252321	3.238690393	17.54076914	5.42E-05	0.011992324
TRINITY_DN17378_c0_g1_i11	-13.95018896	4.073453436	17.67310448	5.43E-05	0.011992324
TRINITY_DN129267_c0_g1_i1	-5.778541602	-1.867201708	17.67253179	5.43E-05	0.011992324
TRINITY_DN3163_c0_g1_i19	-3.18809983	-1.692082969	17.53542218	5.43E-05	0.011994727
TRINITY_DN38353_c0_g1_i1	-7.064133472	-1.145607741	17.90595825	5.44E-05	0.011994727
TRINITY_DN49815_c0_g1_i1	-5.594124448	-2.699356525	17.66765819	5.44E-05	0.011994727
TRINITY_DN167671_c0_g1_i1	-5.771421596	-3.318982782	17.66565151	5.44E-05	0.011999606
TRINITY_DN32795_c0_g1_i15	-4.352897822	-1.393230133	17.66894846	5.47E-05	0.012037579
TRINITY_DN232693_c0_g1_i1	-5.75090408	-1.712346358	17.65325416	5.47E-05	0.012037579
TRINITY_DN27866_c0_g1_i4	-2.607340647	-1.039156135	17.51927223	5.48E-05	0.012037579
TRINITY_DN90615_c0_g1_i1	-7.302584657	-2.290520358	18.13494009	5.50E-05	0.01207903
TRINITY_DN151220_c0_g1_i1	-5.844499337	-3.4437238	17.63605789	5.52E-05	0.012081819
TRINITY_DN7171_c1_g1_i7	-2.486395435	3.458834006	17.50150579	5.52E-05	0.012081819
TRINITY_DN29911_c0_g1_i5	-5.466274305	-3.017791175	17.63182342	5.53E-05	0.01208663
TRINITY_DN3162_c0_g1_i8	-5.281008364	-2.589808806	17.49553247	5.54E-05	0.012090957
TRINITY_DN14341_c0_g1_i4	-2.022059663	5.448632492	17.49180092	5.54E-05	0.012099677
TRINITY_DN8974_c0_g1_i6	-2.21259575	3.731414488	17.48897827	5.55E-05	0.012109353
TRINITY_DN10173_c0_g1_i15	-3.035696018	-1.613149547	17.4835504	5.57E-05	0.012133519
TRINITY_DN15463_c0_g1_i9	-6.171608814	-2.936363557	17.61355759	5.57E-05	0.012145811
TRINITY_DN251377_c0_g1_i1	-6.935164423	-0.314290242	17.4736204	5.59E-05	0.012160371
TRINITY_DN11053_c0_g2_i2	-1.548562515	3.377897044	17.47248977	5.59E-05	0.012160371
TRINITY_DN8452_c1_g1_i14	-1.86574124	3.696064224	17.47037243	5.60E-05	0.012160371
TRINITY_DN341126_c0_g3_i1	-5.590560334	-1.838605506	17.4654412	5.61E-05	0.012160371
TRINITY_DN30425_c1_g1_i13	-1.882065948	6.116737968	17.46481866	5.61E-05	0.012160371
TRINITY_DN19962_c0_g1_i2	-4.269052116	-2.95790757	17.46369635	5.62E-05	0.012160371
TRINITY_DN366266_c0_g1_i1	-5.727205769	-3.24463238	17.59091224	5.63E-05	0.012180538
TRINITY_DN25676_c0_g2_i10	-2.152103538	0.654429721	17.43555007	5.69E-05	0.012240268
TRINITY_DN10920_c0_g1_i5	-3.266405561	-2.806969827	17.56442301	5.70E-05	0.012255179
TRINITY_DN42310_c2_g1_i1	-4.65730475	-3.300803457	17.56143403	5.71E-05	0.012265773
TRINITY_DN104311_c0_g1_i5	-6.9897483	-2.978044081	17.54811812	5.74E-05	0.012314107
TRINITY_DN29840_c0_g1_i5	-5.641898487	-3.241669877	17.41088613	5.75E-05	0.012314107
TRINITY_DN201569_c0_g2_i1	-2.820763515	2.04240377	17.41038753	5.76E-05	0.012314107
TRINITY_DN21184_c0_g1_i1	-6.394357241	-2.605601375	17.72156373	5.76E-05	0.012314107
TRINITY_DN10187_c0_g1_i10	-2.358257549	3.720758339	17.40675542	5.76E-05	0.012314107
TRINITY_DN122296_c0_g1_i1	-3.047618545	4.880564907	17.4065538	5.77E-05	0.012314107
TRINITY_DN8571_c0_g1_i9	-2.175871762	1.549483617	17.39770523	5.79E-05	0.01235058
TRINITY_DN10885_c0_g1_i30	-4.511697137	-2.230754595	17.53997995	5.80E-05	0.012352483
TRINITY_DN994_c0_g1_i18	-1.532701615	6.623501272	17.38639013	5.82E-05	0.012380615
TRINITY_DN24773_c0_g1_i8	-5.056982222	-0.208448831	17.68005627	5.87E-05	0.012460871
TRINITY_DN115622_c0_g1_i2	-8.327344185	-1.738867202	17.49657858	5.88E-05	0.012467976
TRINITY_DN133498_c0_g1_i6	-3.739398268	-1.412653956	17.35425185	5.91E-05	0.01249375
TRINITY_DN1675_c0_g1_i1	-3.707682975	0.33087778	17.35376069	5.91E-05	0.01249375
TRINITY_DN57188_c0_g1_i8	-2.198236458	3.109725423	17.34499033	5.93E-05	0.012515513
TRINITY_DN142454_c0_g1_i4	-5.175538189	-2.409930823	17.33660694	5.95E-05	0.01252844
TRINITY_DN19616_c0_g1_i72	-1.371501275	0.540891847	17.33277294	5.96E-05	0.01252844
TRINITY_DN12749_c0_g1_i4	-1.931162873	0.992695911	17.33143458	5.97E-05	0.01252844
TRINITY_DN100988_c0_g1_i2	-4.263378053	-2.710039544	17.76929818	5.97E-05	0.01252844
TRINITY_DN17273_c0_g1_i14	-1.465512586	2.099305586	17.32545967	5.98E-05	0.012544264
TRINITY_DN481_c0_g1_i14	-1.547424141	1.583271525	17.32288959	5.99E-05	0.012553111
TRINITY_DN61992_c0_g1_i7	-3.358112238	-0.252334191	17.31815285	6.00E-05	0.012557355
TRINITY_DN13943_c0_g2_i18	-2.546313927	-0.520965359	17.31534316	6.01E-05	0.012557355
TRINITY_DN19616_c0_g1_i75	-1.377116525	0.499583336	17.31467296	6.01E-05	0.012557355
TRINITY_DN37604_c0_g1_i18	-4.031302717	-1.532625722	17.30745411	6.03E-05	0.012582662
TRINITY_DN9931_c0_g1_i4	-3.379714623	-2.669442522	17.30311258	6.05E-05	0.012592654
TRINITY_DN3038_c1_g1_i10	-1.607273186	2.777037648	17.30206051	6.05E-05	0.012592654
TRINITY_DN31428_c0_g1_i6	-2.092016936	1.631091682	17.3005871	6.05E-05	0.012592654
TRINITY_DN1146_c0_g1_i39	-5.187744885	-0.47874937	17.29680522	6.06E-05	0.012593015
TRINITY_DN56048_c0_g2_i2	-7.00748498	-2.999813378	17.60517311	6.07E-05	0.012593015
TRINITY_DN3715_c0_g1_i4	-2.857539608	0.292423287	17.28915838	6.08E-05	0.012611367
TRINITY_DN102127_c0_g1_i14	-6.258304984	-3.02036851	17.40969354	6.11E-05	0.01264029
TRINITY_DN122296_c0_g1_i6	-2.975176589	3.309790189	17.27740925	6.12E-05	0.01264029
TRINITY_DN8571_c0_g1_i10	-2.075481563	2.096952998	17.27431835	6.13E-05	0.012644181
TRINITY_DN9585_c0_g1_i1	-1.299892856	2.386734974	17.27162364	6.13E-05	0.012653924
TRINITY_DN206634_c0_g1_i1	-5.844039189	-3.232635489	17.39494738	6.15E-05	0.0126732
TRINITY_DN30425_c1_g1_i4	-2.888210003	5.041365986	17.26147506	6.16E-05	0.012674265
TRINITY_DN21565_c0_g1_i2	-6.383903885	-3.328380881	17.87166498	6.16E-05	0.012674265
TRINITY_DN163894_c0_g1_i4	-3.448610072	-0.035538764	17.25806625	6.17E-05	0.012685544
TRINITY_DN157823_c0_g1_i1	-7.637887412	-2.46174792	17.85839773	6.20E-05	0.012699667
TRINITY_DN8974_c0_g1_i23	-2.147906559	3.64295196	17.24745985	6.20E-05	0.012699667
TRINITY_DN37803_c0_g1_i1	-5.778474174	-3.428414041	17.37645962	6.20E-05	0.012699667
TRINITY_DN27666_c0_g1_i1	-5.516288122	-2.861456359	17.24544807	6.21E-05	0.012700163
TRINITY_DN130946_c0_g1_i2	-2.976307583	1.189582357	17.24047775	6.22E-05	0.012717192
TRINITY_DN1857_c0_g1_i20	-5.497027687	-2.523133971	17.23950755	6.23E-05	0.012717192
TRINITY_DN102206_c0_g3_i2	-5.718569411	-3.044245088	17.36761873	6.23E-05	0.012717934
TRINITY_DN94613_c0_g1_i4	-2.271093159	0.981433908	17.23736709	6.23E-05	0.012717934
TRINITY_DN199998_c0_g1_i2	-5.089178427	-1.86372498	17.35724635	6.26E-05	0.012760361
TRINITY_DN14271_c0_g1_i27	-1.909333826	2.729786595	17.22710202	6.26E-05	0.012760361
TRINITY_DN33669_c0_g1_i1	-4.763246881	2.265225969	17.22064486	6.28E-05	0.012786827
TRINITY_DN36284_c2_g1_i1	-0.73544819	4.335332174	17.21157094	6.31E-05	0.012816253
TRINITY_DN110987_c0_g1_i1	-5.333065102	-2.406742899	17.20619833	6.32E-05	0.012828923
TRINITY_DN21888_c0_g1_i14	-4.681609636	-3.184785433	17.33313445	6.33E-05	0.012828923
TRINITY_DN3038_c1_g1_i30	-1.607860156	2.761972059	17.20341851	6.33E-05	0.012828923
TRINITY_DN412234_c0_g1_i1	-7.68538175	-2.759494332	17.80834022	6.33E-05	0.012833066
TRINITY_DN31517_c0_g1_i14	-5.467185283	-3.552707959	17.32939792	6.34E-05	0.012836448
TRINITY_DN8452_c1_g1_i12	-1.989556983	3.008101137	17.19750929	6.35E-05	0.012839707
TRINITY_DN30933_c0_g1_i19	-3.853201642	0.237320387	17.19594879	6.35E-05	0.012839707
TRINITY_DN14271_c0_g1_i1	-1.773914052	2.432502075	17.19254648	6.36E-05	0.012842679
TRINITY_DN29452_c0_g1_i2	-5.373227075	-2.889804105	17.31665406	6.38E-05	0.0128575
TRINITY_DN1839_c6_g1_i1	-5.723371984	-2.860030724	17.31259289	6.39E-05	0.012869637
TRINITY_DN42763_c0_g1_i13	-2.780001882	1.166976601	17.17859459	6.40E-05	0.012893267
TRINITY_DN21054_c0_g1_i12	-2.478517523	0.965981347	17.17258435	6.42E-05	0.012913475
TRINITY_DN25676_c0_g2_i4	-1.976400891	0.849980758	17.17221286	6.42E-05	0.012913475
TRINITY_DN6476_c0_g1_i3	-2.395780149	4.429463404	17.16774061	6.43E-05	0.012922393
TRINITY_DN27495_c0_g1_i18	-2.884775614	1.246064848	17.16353558	6.45E-05	0.012924282
TRINITY_DN16803_c0_g1_i6	-5.002680678	-2.118479669	17.16346801	6.45E-05	0.012924282
TRINITY_DN34739_c0_g1_i14	-5.629313482	-2.910458544	17.83735095	6.46E-05	0.012939339
TRINITY_DN22688_c0_g1_i10	-2.234136249	1.529979267	17.15091275	6.48E-05	0.01296966
TRINITY_DN15981_c0_g1_i13	-2.581596003	1.06129886	17.14917365	6.49E-05	0.012971698
TRINITY_DN8974_c0_g1_i16	-2.17885674	2.932718064	17.14860135	6.49E-05	0.012971698
TRINITY_DN9705_c2_g1_i1	-6.340893416	-1.690632025	17.27364943	6.50E-05	0.012986226
TRINITY_DN29039_c0_g1_i10	-2.406592995	2.875438962	17.14115758	6.51E-05	0.013004403
TRINITY_DN14237_c0_g2_i1	-6.063392869	-1.302797408	17.26075123	6.54E-05	0.013026259
TRINITY_DN71956_c0_g1_i14	-2.826688427	2.04107491	17.12817174	6.55E-05	0.013026259
TRINITY_DN8452_c1_g1_i17	-1.83966682	2.91349474	17.12796951	6.55E-05	0.013026259
TRINITY_DN47575_c0_g1_i6	-4.773713018	-2.599217039	17.42915411	6.56E-05	0.0130275
TRINITY_DN10648_c1_g3_i2	-3.969637051	3.525381225	17.12151003	6.57E-05	0.013031707
TRINITY_DN560_c0_g1_i6	-2.058824378	2.672852807	17.1196463	6.58E-05	0.013031761
TRINITY_DN21701_c0_g2_i2	-4.648840164	-3.554941403	17.24365764	6.59E-05	0.013031761
TRINITY_DN274852_c0_g1_i1	-5.586775248	-3.494170958	17.2424026	6.59E-05	0.013031761
TRINITY_DN22630_c0_g2_i1	-6.585751726	-3.261424633	17.2412629	6.60E-05	0.013031761
TRINITY_DN1489_c0_g1_i11	-2.632870127	3.241515936	17.10953078	6.61E-05	0.013039786
TRINITY_DN3010_c0_g1_i1	-1.125006053	4.949330034	17.10886126	6.61E-05	0.013039786
TRINITY_DN53143_c0_g2_i4	-3.657595734	-1.811542368	17.24521133	6.62E-05	0.01304758
TRINITY_DN2660_c0_g1_i6	-2.434078955	0.47948515	17.1027116	6.63E-05	0.01304758
TRINITY_DN8452_c1_g2_i4	-2.851515428	4.925803227	17.09462644	6.65E-05	0.013078712
TRINITY_DN26005_c0_g1_i9	-1.465867692	1.173686248	17.08993972	6.67E-05	0.013095284
TRINITY_DN45234_c0_g1_i9	-2.280167221	1.630467658	17.08775888	6.67E-05	0.013095537
TRINITY_DN114077_c1_g1_i4	-4.514709014	-3.357198644	17.20381384	6.71E-05	0.013109844
TRINITY_DN27495_c0_g1_i10	-3.185231948	1.511667236	17.07519713	6.71E-05	0.013109844
TRINITY_DN17273_c0_g1_i12	-1.428271353	2.158113596	17.07284167	6.72E-05	0.013109844
TRINITY_DN229613_c0_g1_i11	-6.308570953	-2.787301846	17.42301691	6.73E-05	0.013109844
TRINITY_DN27866_c0_g1_i6	-4.08126135	-3.211688426	17.06719669	6.74E-05	0.013109844
TRINITY_DN43191_c0_g1_i5	-2.052156753	1.297064259	17.06540424	6.74E-05	0.013109844
TRINITY_DN157679_c0_g1_i4	-1.988156972	1.035173209	17.06127924	6.76E-05	0.013128265
TRINITY_DN418780_c0_g1_i1	-6.598766429	-1.866517401	17.05641608	6.77E-05	0.013128265
TRINITY_DN8452_c1_g2_i3	-3.338862086	1.68939983	17.04557073	6.81E-05	0.013157793
TRINITY_DN30355_c0_g1_i3	-4.502750865	-3.070797401	17.04342744	6.81E-05	0.013157793
TRINITY_DN10748_c0_g1_i4	-1.661967384	4.170500315	17.03966566	6.82E-05	0.01316293
TRINITY_DN11940_c0_g1_i15	-5.465957839	-3.417882159	17.03947302	6.82E-05	0.01316293
TRINITY_DN60195_c0_g1_i2	-3.309584667	-1.514570503	17.63140338	6.84E-05	0.013176816
TRINITY_DN94702_c0_g1_i2	-5.357861139	-3.168882825	17.03255242	6.85E-05	0.013183194
TRINITY_DN127854_c0_g1_i26	-3.059991402	0.213038024	17.02993301	6.85E-05	0.013192051
TRINITY_DN17273_c0_g1_i6	-1.391068642	2.251290754	17.02788535	6.86E-05	0.013197574
TRINITY_DN6882_c0_g1_i16	-3.735916617	-3.36493238	17.02240643	6.88E-05	0.013197574
TRINITY_DN4220_c0_g1_i1	-2.358844132	3.128442478	17.01377102	6.91E-05	0.01322716
TRINITY_DN12955_c0_g1_i1	-5.600320969	-1.838380272	17.30606926	6.93E-05	0.013242992
TRINITY_DN1509_c0_g2_i4	-4.65612774	-3.413284608	16.99884207	6.95E-05	0.013244507
TRINITY_DN34998_c0_g1_i15	-2.575505666	-0.611285939	16.99815111	6.96E-05	0.013244507
TRINITY_DN0_c10660_g1_i1	-2.486204741	1.227030423	16.99804638	6.96E-05	0.013244507
TRINITY_DN99717_c0_g1_i4	-4.875327559	-3.522089866	17.16203201	6.96E-05	0.013244507
TRINITY_DN43191_c0_g1_i24	-2.181986155	1.274354965	16.98746458	6.99E-05	0.013270557
TRINITY_DN31915_c0_g1_i1	-1.708681838	1.796663203	16.98323716	7.00E-05	0.013287652
TRINITY_DN123861_c0_g1_i13	-6.46363272	-0.22693913	17.280976	7.01E-05	0.013288343
TRINITY_DN31548_c0_g1_i13	-2.815909371	3.382764254	16.974538	7.03E-05	0.013301609
TRINITY_DN14341_c0_g1_i1	-2.060993384	5.755638947	16.96692645	7.06E-05	0.013316983
TRINITY_DN7921_c2_g1_i8	-5.146455662	-2.689045947	16.96635662	7.06E-05	0.013316983
TRINITY_DN55909_c0_g4_i1	-5.618668948	-3.004443462	17.08082851	7.10E-05	0.013349333
TRINITY_DN7848_c2_g3_i1	-6.285171237	-2.55040545	17.0747918	7.11E-05	0.013350174
TRINITY_DN8729_c0_g1_i7	-1.784750308	3.386409415	16.94483931	7.13E-05	0.013364649
TRINITY_DN194269_c0_g1_i2	-5.819325372	-2.333505582	17.22731556	7.18E-05	0.013405352
TRINITY_DN7600_c0_g3_i2	-4.632510579	-1.433907232	17.05544098	7.18E-05	0.013405352
TRINITY_DN79995_c0_g1_i2	-6.343791971	-3.088914527	17.05329871	7.18E-05	0.013410797
TRINITY_DN242325_c0_g1_i7	-2.985068658	-0.011175892	16.92430512	7.20E-05	0.013415006
TRINITY_DN30087_c0_g1_i3	-1.892133082	1.304971483	16.9175605	7.22E-05	0.013424751
TRINITY_DN23907_c0_g1_i7	-3.301465829	-2.762911713	19.16825662	7.23E-05	0.013432863
TRINITY_DN101207_c0_g1_i12	-1.893871431	1.825667195	16.9094366	7.25E-05	0.013438888
TRINITY_DN7397_c0_g1_i2	-4.735944087	-1.22141952	17.0340034	7.25E-05	0.013438888
TRINITY_DN117556_c0_g1_i12	-3.515198595	-0.962452459	16.90593418	7.26E-05	0.013451559
TRINITY_DN25676_c0_g2_i5	-2.088271972	1.015382195	16.8998339	7.28E-05	0.013470801
TRINITY_DN17908_c0_g1_i10	-2.373778216	-0.606608852	16.89883141	7.28E-05	0.013470801
TRINITY_DN86671_c0_g1_i10	-5.515738908	-2.618030261	17.1923562	7.29E-05	0.013470801
TRINITY_DN10207_c0_g1_i18	-2.367163366	-0.267264552	16.8919862	7.30E-05	0.013470801
TRINITY_DN13822_c0_g1_i9	-2.991104558	2.10111595	16.89193039	7.30E-05	0.013470801
TRINITY_DN110632_c0_g4_i1	-5.558979939	-3.722173788	17.1841452	7.32E-05	0.013475575
TRINITY_DN43191_c0_g1_i23	-2.354899176	-0.589643781	16.8884481	7.32E-05	0.013475575
TRINITY_DN13874_c0_g1_i11	-2.778284699	0.832840931	16.88737739	7.32E-05	0.013476606
TRINITY_DN19616_c0_g1_i78	-1.209581445	0.596467286	16.88432554	7.33E-05	0.013484336
TRINITY_DN23721_c0_g1_i1	-3.026439921	0.130272312	16.87466996	7.36E-05	0.013513748
TRINITY_DN37579_c0_g1_i2	-5.801291064	-3.174361943	16.99698276	7.37E-05	0.013513748
TRINITY_DN68328_c0_g1_i1	-9.454161788	-1.146004811	16.99328086	7.38E-05	0.013525528
TRINITY_DN7394_c0_g1_i6	-2.449558664	0.371310915	16.86869331	7.38E-05	0.013525528
TRINITY_DN34617_c0_g1_i4	-0.827767954	4.261294174	16.85743343	7.42E-05	0.013579041
TRINITY_DN8424_c0_g1_i16	-3.161625951	-0.372191219	16.84721264	7.46E-05	0.013614993
TRINITY_DN3687_c0_g1_i2	-2.329286814	2.676491367	16.84128351	7.48E-05	0.013635361
TRINITY_DN13822_c0_g1_i5	-2.844928268	-0.02801568	16.83733796	7.49E-05	0.013639937
TRINITY_DN632_c0_g1_i2	-1.478286951	1.384524893	16.82329209	7.54E-05	0.013682282
TRINITY_DN109753_c0_g1_i3	-3.748355851	-2.18936364	17.11433613	7.55E-05	0.013682282
TRINITY_DN45456_c0_g2_i14	-0.695457653	2.722696058	16.81925221	7.55E-05	0.013682282
TRINITY_DN122296_c0_g1_i8	-2.437675696	2.788712554	16.81866911	7.56E-05	0.013682282
TRINITY_DN178188_c0_g1_i20	-2.375424081	4.335204877	16.81436685	7.57E-05	0.013698231
TRINITY_DN5706_c0_g1_i44	-6.861192882	-3.410361273	16.93426946	7.58E-05	0.013709966
TRINITY_DN101207_c0_g1_i6	-1.915131495	1.330376256	16.81035034	7.58E-05	0.013709966
TRINITY_DN11174_c0_g1_i1	-5.079486369	-2.841863949	16.80684794	7.60E-05	0.013718131
TRINITY_DN13778_c0_g1_i1	-5.940146502	-2.854159328	16.79576028	7.64E-05	0.013759598
TRINITY_DN30425_c1_g1_i6	-2.791194096	5.192102979	16.79252221	7.65E-05	0.013768007
TRINITY_DN207399_c0_g1_i1	-6.30597324	-2.726117352	16.91219819	7.66E-05	0.013768007
TRINITY_DN42330_c0_g1_i6	-4.055902265	-2.758864132	16.90847061	7.67E-05	0.013768007
TRINITY_DN11410_c0_g1_i8	-3.168451401	-1.062776094	16.78320426	7.68E-05	0.013768007
TRINITY_DN43191_c0_g1_i15	-2.332365519	-0.956591012	16.77967667	7.69E-05	0.013778118
TRINITY_DN42763_c0_g1_i34	-2.70282595	1.966677857	16.77020131	7.73E-05	0.013821689
TRINITY_DN560_c0_g1_i7	-2.126786247	3.336905343	16.76038511	7.76E-05	0.01385607
TRINITY_DN17273_c0_g1_i13	-1.408996991	2.273768213	16.75955942	7.76E-05	0.01385607
TRINITY_DN44196_c0_g2_i2	-4.184094495	-2.888803056	16.88116619	7.77E-05	0.013859367
TRINITY_DN45234_c0_g1_i5	-2.312731279	1.617093948	16.7538579	7.79E-05	0.013865068
TRINITY_DN18067_c0_g1_i13	-2.394359158	1.492168647	16.75039191	7.80E-05	0.013865769
TRINITY_DN117424_c0_g1_i1	-5.003559909	-2.726412275	17.03905667	7.81E-05	0.013865769
TRINITY_DN82523_c0_g1_i1	-3.981774023	-2.300886983	16.74805886	7.81E-05	0.013865769
TRINITY_DN21888_c0_g1_i10	-4.437632516	-2.931021552	16.74251265	7.83E-05	0.013881389
TRINITY_DN128320_c0_g1_i4	-4.99138602	-2.784452698	16.73982736	7.84E-05	0.013893029
TRINITY_DN12043_c0_g1_i8	-2.220087412	3.778259329	16.73822515	7.84E-05	0.013897048
TRINITY_DN8974_c0_g1_i2	-2.184755434	2.648535007	16.73453106	7.86E-05	0.013897048
TRINITY_DN30430_c0_g1_i4	-2.554883167	2.197771618	16.73295116	7.86E-05	0.013898141
TRINITY_DN88_c0_g1_i4	-3.858932027	-2.555143704	16.84740534	7.89E-05	0.013920616
TRINITY_DN10657_c2_g3_i1	-0.793513011	5.367807334	16.71832234	7.91E-05	0.013936327
TRINITY_DN350829_c0_g1_i1	-5.850083855	-1.655784448	16.83919593	7.92E-05	0.013936327
TRINITY_DN339523_c0_g1_i1	-4.106489157	-1.77723666	16.85062833	7.92E-05	0.013936327
TRINITY_DN151109_c0_g1_i1	-5.819913774	-3.493196602	16.83817093	7.92E-05	0.013936327
TRINITY_DN560_c0_g1_i10	-1.440445134	3.144504593	16.70980721	7.95E-05	0.013944562
TRINITY_DN7861_c1_g1_i11	-3.986195696	-0.291238948	16.7071114	7.96E-05	0.013944562
TRINITY_DN25332_c1_g1_i1	-0.840154066	6.323247605	16.70600733	7.96E-05	0.013944562
TRINITY_DN11745_c0_g1_i4	-4.719293615	-0.996192773	16.70596882	7.96E-05	0.013944562
TRINITY_DN196318_c0_g1_i39	-2.72708552	0.082453867	16.70587817	7.96E-05	0.013944562
TRINITY_DN44471_c0_g1_i3	-4.614015263	-3.25038452	16.82489457	7.97E-05	0.013959055
TRINITY_DN43191_c0_g1_i13	-2.115767548	0.353114092	16.70135785	7.98E-05	0.013959055
TRINITY_DN15471_c0_g1_i11	-0.699121668	3.867338978	16.70105356	7.98E-05	0.013959055
TRINITY_DN33970_c0_g1_i21	-4.089478459	-2.854238291	16.82013539	7.99E-05	0.013973361
TRINITY_DN53_c0_g2_i2	-3.059217762	1.588229226	16.69223664	8.01E-05	0.013984919
TRINITY_DN152326_c0_g1_i1	-4.817009704	-2.184365506	16.69121469	8.01E-05	0.013984919
TRINITY_DN42763_c0_g1_i8	-2.604017404	2.1746787	16.68985598	8.02E-05	0.013984919
TRINITY_DN390993_c0_g1_i1	-5.430442951	-3.460970961	16.81093852	8.02E-05	0.013984919
TRINITY_DN173205_c2_g1_i1	-4.708128847	-1.601446403	16.80659769	8.04E-05	0.013988347
TRINITY_DN15218_c0_g1_i12	-0.862025742	3.577111242	16.67966672	8.06E-05	0.014014338
TRINITY_DN185551_c0_g2_i1	-5.321306082	-1.497481993	16.79423248	8.08E-05	0.014044667
TRINITY_DN42763_c0_g1_i23	-2.362524531	3.485412404	16.66620057	8.11E-05	0.01406855
TRINITY_DN21753_c0_g1_i7	-5.928700646	-2.635644044	16.66252759	8.12E-05	0.014077477
TRINITY_DN0_c9510_g1_i1	-2.540246519	3.531773686	16.66227741	8.12E-05	0.014077477
TRINITY_DN32010_c0_g1_i1	-2.946563712	1.159112328	16.6588197	8.13E-05	0.014094455
TRINITY_DN129500_c0_g1_i1	-5.956272984	-2.955561905	16.65512468	8.15E-05	0.014108808
TRINITY_DN47825_c0_g1_i3	-2.294947848	3.619705522	16.65491943	8.15E-05	0.014108808
TRINITY_DN31517_c0_g1_i13	-5.44947242	-3.251119246	16.93314415	8.18E-05	0.01416431
TRINITY_DN65215_c0_g1_i2	-7.187864771	-2.510881832	16.96821639	8.23E-05	0.01423903
TRINITY_DN43191_c0_g1_i14	-2.014024772	0.351871456	16.62798943	8.25E-05	0.014263148
TRINITY_DN42401_c0_g1_i7	-4.657788741	-2.97291886	16.62552543	8.26E-05	0.014273815
TRINITY_DN11729_c0_g2_i13	-1.410019594	5.497648652	16.62316783	8.27E-05	0.014283485
TRINITY_DN44508_c0_g1_i3	-4.671098145	-3.177075386	16.90742336	8.28E-05	0.014283485
TRINITY_DN3642_c0_g1_i2	-5.329068207	-2.837987104	16.74749731	8.30E-05	0.014320688
TRINITY_DN165833_c0_g1_i2	-4.923677871	-3.003436369	16.73349874	8.31E-05	0.014326189
TRINITY_DN34730_c0_g1_i7	-5.998299114	-2.211311137	17.17218652	8.34E-05	0.014355855
TRINITY_DN4703_c0_g2_i7	-1.106335008	1.801580484	16.60468017	8.34E-05	0.014355855
TRINITY_DN42763_c0_g1_i25	-2.693039574	1.064468726	16.59625175	8.37E-05	0.014389473
TRINITY_DN7382_c1_g1_i17	-2.43869152	2.869749056	16.59241449	8.39E-05	0.014409421
TRINITY_DN19156_c0_g1_i13	-4.882576071	-3.587905935	16.70976269	8.40E-05	0.014420181
TRINITY_DN77930_c0_g1_i2	-4.436739509	-3.200284808	16.70748225	8.41E-05	0.014429578
TRINITY_DN0_c9466_g1_i1	-1.943998064	3.163316458	16.58168082	8.43E-05	0.014453007
TRINITY_DN56549_c0_g1_i7	-8.340629914	-2.418652685	17.52936006	8.44E-05	0.014458145
TRINITY_DN17204_c0_g2_i1	-5.249287128	-3.325913767	16.6987096	8.44E-05	0.01445934
TRINITY_DN4420_c1_g1_i18	-6.763144596	-1.942443122	16.69534144	8.46E-05	0.014460304
TRINITY_DN53143_c0_g2_i1	-3.62232611	-2.331256632	16.69444941	8.46E-05	0.014460304
TRINITY_DN87948_c0_g1_i1	-4.626439486	-3.058452945	16.57316145	8.46E-05	0.014460304
TRINITY_DN110727_c0_g2_i2	-2.001991759	3.090807652	16.57220923	8.47E-05	0.014460304
TRINITY_DN132622_c0_g1_i17	-2.37881388	-1.635268429	16.56735291	8.49E-05	0.014473214
TRINITY_DN15161_c1_g1_i1	-5.518802816	-2.951866791	16.69880514	8.49E-05	0.014473214
TRINITY_DN10515_c2_g1_i1	-4.930386933	-0.279909482	16.5642338	8.50E-05	0.014474589
TRINITY_DN11525_c0_g2_i2	-2.501676469	1.766816823	16.55918147	8.52E-05	0.014483844
TRINITY_DN34998_c0_g1_i3	-2.893305665	-0.937694522	16.5591361	8.52E-05	0.014483844
TRINITY_DN54486_c0_g1_i2	-2.865414197	1.10399538	16.55891342	8.52E-05	0.014483844
TRINITY_DN7382_c1_g1_i4	-2.719994122	3.641964579	16.55661374	8.53E-05	0.014483844
TRINITY_DN44612_c0_g2_i6	-4.769947051	-2.245866507	16.67092926	8.55E-05	0.014489843
TRINITY_DN14271_c0_g1_i17	-2.214762403	2.611194351	16.5502228	8.55E-05	0.014489843
TRINITY_DN33110_c0_g1_i14	-4.238082954	-3.053662625	16.66957364	8.56E-05	0.014489843
TRINITY_DN3038_c1_g1_i37	-1.4947186	3.753318445	16.54573999	8.57E-05	0.014502151
TRINITY_DN256998_c0_g1_i1	-5.500074773	-3.531188275	16.54267376	8.58E-05	0.014502151
TRINITY_DN19616_c0_g1_i70	-1.306463916	0.544949019	16.53734633	8.60E-05	0.014526823
TRINITY_DN13874_c0_g1_i15	-2.231000013	0.966844034	16.53477598	8.61E-05	0.014527443
TRINITY_DN13151_c0_g3_i1	-3.068436959	1.915234864	16.53236874	8.62E-05	0.014538081
TRINITY_DN7382_c1_g1_i32	-2.492281067	3.895386095	16.51850325	8.68E-05	0.014598218
TRINITY_DN5657_c0_g2_i4	-2.484653424	1.242350378	16.51181218	8.71E-05	0.014632345
TRINITY_DN27495_c0_g1_i4	-2.959991152	1.526564426	16.51030448	8.71E-05	0.014635862
TRINITY_DN2293_c0_g3_i4	-4.594872111	1.27609802	16.50664467	8.73E-05	0.014645084
TRINITY_DN43191_c0_g1_i3	-2.075543446	0.120880626	16.50236673	8.75E-05	0.014654099
TRINITY_DN134943_c0_g1_i5	-4.994964439	-2.726644516	16.50145448	8.75E-05	0.014654099
TRINITY_DN20722_c0_g2_i8	-3.183233051	2.601929983	16.50121317	8.75E-05	0.014654099
TRINITY_DN8974_c0_g1_i7	-2.117156101	3.661549083	16.48980556	8.80E-05	0.01467601
TRINITY_DN15471_c0_g1_i1	-0.738453585	3.826232474	16.47509117	8.86E-05	0.014726237
TRINITY_DN237895_c0_g1_i5	-5.295343553	4.529368942	16.47247897	8.87E-05	0.014732301
TRINITY_DN12685_c0_g1_i9	-3.992206516	-2.261086346	16.75278158	8.87E-05	0.014732301
TRINITY_DN79060_c0_g1_i5	-4.087813554	-3.689256541	16.5840377	8.90E-05	0.014755578
TRINITY_DN27897_c0_g1_i2	-4.715156519	-3.011917105	16.58893302	8.93E-05	0.014765256
TRINITY_DN5562_c0_g1_i2	-5.482957399	-3.490604393	16.72166812	9.00E-05	0.014855838
TRINITY_DN15831_c0_g2_i3	-2.225381679	3.108957766	16.43965904	9.00E-05	0.014855838
TRINITY_DN43191_c0_g1_i28	-1.946784878	-0.310161249	16.43957706	9.00E-05	0.014855838
TRINITY_DN12749_c0_g1_i14	-2.216012661	0.284111458	16.4391563	9.00E-05	0.014855838
TRINITY_DN19616_c0_g1_i62	-1.473839355	0.423376019	16.4359426	9.02E-05	0.014859761
TRINITY_DN19111_c0_g1_i1	-6.322243045	-2.951786047	16.71603005	9.02E-05	0.014859761
TRINITY_DN22940_c0_g1_i12	-3.128381595	-1.144709416	16.4229165	9.07E-05	0.014915846
TRINITY_DN42763_c0_g1_i2	-2.690601162	1.515429523	16.42138929	9.08E-05	0.014915846
TRINITY_DN5853_c0_g2_i2	-0.931059067	1.737259104	16.41783119	9.09E-05	0.014925228
TRINITY_DN7186_c0_g1_i7	-2.821263739	2.593432156	16.41647533	9.10E-05	0.014929056
TRINITY_DN12043_c0_g1_i7	-2.190393357	2.659235123	16.41446992	9.11E-05	0.014937382
TRINITY_DN15192_c0_g2_i1	-4.905733475	-3.280289788	16.5191855	9.16E-05	0.014992627
TRINITY_DN11557_c0_g1_i7	-5.023164618	-2.737399287	16.71161301	9.17E-05	0.014992627
TRINITY_DN100389_c2_g1_i1	-1.776970145	5.117796493	16.39822496	9.18E-05	0.015005277
TRINITY_DN2721_c0_g1_i10	-2.363442743	3.784141505	16.3967413	9.18E-05	0.015005277
TRINITY_DN39951_c0_g2_i6	-3.621943713	-1.311716034	16.38853756	9.22E-05	0.01504529
TRINITY_DN0_c10805_g1_i1	-1.075993285	2.04187569	16.38615918	9.23E-05	0.01505115
TRINITY_DN31428_c0_g1_i1	-2.049725992	1.599425638	16.37998538	9.26E-05	0.015064353
TRINITY_DN137003_c0_g1_i1	-5.085602764	-2.607295724	16.49718895	9.26E-05	0.015064353
TRINITY_DN71956_c0_g1_i16	-2.793232201	1.956318047	16.37781051	9.26E-05	0.015070129
TRINITY_DN120121_c1_g1_i1	-5.29580376	-2.817884826	16.49336785	9.27E-05	0.015079577
TRINITY_DN164273_c0_g1_i4	-5.399388952	-3.651683903	16.49146741	9.28E-05	0.015080975
TRINITY_DN36437_c0_g1_i1	-5.094404928	-3.07779951	16.48969155	9.29E-05	0.015082724
TRINITY_DN152326_c0_g1_i9	-4.736425653	-0.136282248	16.36626524	9.31E-05	0.015117564
TRINITY_DN63861_c0_g1_i2	-5.782305122	-2.96316365	16.4790396	9.33E-05	0.015128542
TRINITY_DN2891_c0_g1_i4	-2.501225569	1.378399172	16.36073711	9.34E-05	0.015128542
TRINITY_DN3919_c0_g1_i40	-6.927432348	2.576929915	16.35700353	9.35E-05	0.015132534
TRINITY_DN101207_c0_g1_i14	-2.117355718	1.168142849	16.35022546	9.38E-05	0.015163056
TRINITY_DN174993_c0_g1_i5	-2.415258761	1.234172112	16.34073693	9.43E-05	0.015196963
TRINITY_DN114423_c1_g1_i2	-6.053950042	-3.312296622	16.87826626	9.47E-05	0.015228228
TRINITY_DN15912_c0_g1_i14	-1.76185168	0.803510724	16.32573922	9.49E-05	0.015241776
TRINITY_DN105641_c0_g1_i2	-3.620864508	-1.571298476	16.32138982	9.51E-05	0.015249665
TRINITY_DN18013_c0_g2_i1	-3.728574842	0.992613142	16.32022138	9.52E-05	0.015249665
TRINITY_DN54486_c0_g1_i15	-2.633501993	1.072106863	16.31760055	9.53E-05	0.015255014
TRINITY_DN9406_c0_g2_i12	-2.339977723	3.278155677	16.31275143	9.55E-05	0.015272739
TRINITY_DN11685_c0_g2_i1	-2.039193144	1.59045474	16.3116439	9.55E-05	0.015273891
TRINITY_DN11731_c0_g1_i4	-1.949633139	1.980824422	16.30690575	9.57E-05	0.015277841
TRINITY_DN44074_c3_g1_i1	-5.766899063	-3.458313762	16.96808809	9.58E-05	0.01527874
TRINITY_DN7171_c1_g1_i5	-2.315891634	2.333107532	16.29748769	9.62E-05	0.015322185
TRINITY_DN79580_c0_g1_i11	-2.758209698	1.847230376	16.29080069	9.65E-05	0.015340533
TRINITY_DN27495_c0_g1_i22	-3.079224599	1.68189154	16.28618107	9.67E-05	0.015356412
TRINITY_DN121434_c0_g1_i9	-4.538738157	-3.526623407	16.39938397	9.68E-05	0.015368419
TRINITY_DN100089_c1_g1_i1	-5.199274817	-2.218848737	16.38969584	9.72E-05	0.015419064
TRINITY_DN13579_c0_g1_i20	-4.186848603	-2.683146404	16.27208488	9.73E-05	0.015419064
TRINITY_DN104442_c0_g1_i1	-4.868882754	-2.446396256	16.27163183	9.73E-05	0.015419064
TRINITY_DN30933_c0_g1_i17	-2.95801512	4.350714301	16.27043544	9.74E-05	0.015419064
TRINITY_DN80733_c0_g1_i5	-5.711288877	-1.56434411	16.38197693	9.76E-05	0.015443695
TRINITY_DN120746_c0_g1_i3	-4.263748682	-3.363252917	16.38008092	9.77E-05	0.015449047
TRINITY_DN201569_c0_g2_i2	-2.33232831	2.89461166	16.26085123	9.78E-05	0.015454526
TRINITY_DN179402_c0_g1_i1	-6.484114851	-3.094152169	16.36957625	9.81E-05	0.015473258
TRINITY_DN111995_c0_g1_i4	-5.16516091	-2.748906638	16.36849869	9.82E-05	0.015473258
TRINITY_DN90610_c0_g1_i2	-4.115114651	-2.938239078	16.57364361	9.82E-05	0.015473258
TRINITY_DN27898_c0_g1_i1	-4.789304828	-2.241938154	16.25124546	9.82E-05	0.015473723
TRINITY_DN68177_c0_g1_i1	-7.097089872	-2.482575871	16.57153807	9.83E-05	0.015473825
TRINITY_DN66336_c1_g1_i11	-0.941146991	4.197701317	16.24586376	9.85E-05	0.015479283
TRINITY_DN7913_c0_g1_i2	-0.977426215	3.682797853	16.24047255	9.87E-05	0.01549063
TRINITY_DN12391_c0_g1_i15	-3.492931699	-2.61747041	16.78282328	9.88E-05	0.01549063
TRINITY_DN21063_c0_g1_i15	-2.487538366	0.473141303	16.23637908	9.89E-05	0.015503418
TRINITY_DN8452_c1_g1_i16	-2.016893156	2.48362501	16.2329396	9.91E-05	0.015519914
TRINITY_DN170041_c0_g1_i1	-6.018255059	-3.355140167	16.34753731	9.91E-05	0.015519914
TRINITY_DN58959_c0_g1_i10	-5.079961483	-2.850648093	16.34181722	9.94E-05	0.015531024
TRINITY_DN45477_c0_g1_i11	-0.728501562	4.12950994	16.22579083	9.94E-05	0.015531024
TRINITY_DN59549_c0_g1_i4	-5.31085847	-3.523802405	16.49903153	9.94E-05	0.015531024
TRINITY_DN4245_c0_g1_i28	-4.753968531	-2.821698705	16.22415939	9.95E-05	0.015531024
TRINITY_DN75035_c0_g1_i3	-4.423086066	-2.140301205	16.21944576	9.97E-05	0.015543112
TRINITY_DN19086_c0_g1_i4	-2.802199704	0.919836571	16.21542002	9.99E-05	0.015543112
TRINITY_DN133498_c0_g1_i5	-4.75284643	-3.227034029	16.32899344	1.00E-04	0.015543112
TRINITY_DN53584_c0_g1_i1	-4.850349114	-2.703683829	16.32435847	0.000100195	0.015543112
TRINITY_DN20160_c0_g1_i7	-1.413553123	1.727936582	16.20845886	0.000100216	0.015543112
TRINITY_DN37790_c0_g1_i9	-4.914079152	-2.747837148	16.48134929	0.000100235	0.015543112
TRINITY_DN49887_c0_g1_i1	-5.273565966	-3.33335669	16.20615521	0.000100324	0.015551176
TRINITY_DN55909_c2_g1_i1	-5.905932607	-2.913007521	16.31902559	0.00010044	0.015552939
TRINITY_DN8452_c1_g2_i11	-2.958552663	2.45979348	16.19878015	0.000100668	0.015576881
TRINITY_DN166353_c0_g1_i10	-4.775714516	-1.87169691	16.19808639	0.0001007	0.015576881
TRINITY_DN25347_c0_g1_i2	-5.246768428	-3.018008932	16.31010302	0.000100851	0.015578391
TRINITY_DN248887_c0_g1_i2	-5.761746923	-3.200208148	16.30793987	0.000100951	0.01557986
TRINITY_DN403290_c0_g1_i1	-5.256642513	-2.426881199	16.56074831	0.000100966	0.01557986
TRINITY_DN53853_c0_g1_i4	-5.168413218	-0.463731539	16.18752853	0.000101195	0.015588043
TRINITY_DN183806_c0_g1_i25	-3.724596513	-1.676051526	16.18702061	0.000101219	0.015588043
TRINITY_DN108600_c0_g1_i2	-5.781827682	-0.192296106	16.31362803	0.00010123	0.015588043
TRINITY_DN69843_c0_g1_i7	-5.664768798	-2.829286941	16.30092743	0.000101276	0.015588043
TRINITY_DN6649_c3_g1_i27	-1.391418037	4.980253973	16.18145312	0.000101481	0.015591667
TRINITY_DN131521_c0_g1_i1	-5.906287521	-3.004611724	16.29612061	0.000101499	0.015591667
TRINITY_DN42763_c0_g1_i32	-2.540429444	1.908754303	16.18020246	0.00010154	0.015591667
TRINITY_DN31439_c0_g1_i10	-5.599065327	-2.130458616	16.29378159	0.000101608	0.015591667
TRINITY_DN2622_c0_g1_i1	-3.653378308	-3.086544073	16.17196463	0.000101929	0.015613826
TRINITY_DN18683_c0_g1_i33	-3.832084029	0.230936055	16.16933785	0.000102054	0.015616606
TRINITY_DN6986_c0_g1_i2	-2.549979169	0.747472486	16.16771516	0.000102131	0.015617553
TRINITY_DN31548_c0_g1_i8	-2.824236679	2.45346872	16.16489355	0.000102264	0.01563262
TRINITY_DN224347_c0_g1_i7	-3.458543529	-0.98311078	16.1633451	0.000102338	0.015638452
TRINITY_DN201569_c0_g1_i1	-1.347163034	5.380567714	16.15080237	0.000102936	0.015685267
TRINITY_DN178188_c0_g1_i14	-2.321240567	4.338988166	16.14945597	0.000103	0.015685267
TRINITY_DN6476_c4_g1_i2	-2.584892876	4.914623953	16.14781158	0.000103079	0.015685267
TRINITY_DN158672_c0_g1_i2	-4.957157376	-3.731780359	16.26058347	0.000103166	0.015685267
TRINITY_DN8452_c1_g1_i4	-1.94682387	2.117762675	16.14386254	0.000103268	0.015685267
TRINITY_DN3226_c0_g1_i4	-3.433548222	-2.737416642	16.2567983	0.000103345	0.015685267
TRINITY_DN121613_c0_g1_i4	-4.271487366	-0.378451752	16.25660234	0.000103354	0.015685267
TRINITY_DN45456_c0_g2_i4	-0.731052628	3.476983951	16.1410781	0.000103402	0.015685267
TRINITY_DN95328_c0_g1_i6	-4.936703159	-3.38017519	16.25375038	0.000103489	0.015685267
TRINITY_DN6962_c0_g4_i7	-1.939988171	0.879541769	16.1391014	0.000103497	0.015685267
TRINITY_DN20297_c0_g1_i5	-4.908925906	-2.852208876	16.13178069	0.00010385	0.015713853
TRINITY_DN142403_c0_g1_i6	-5.303206894	-2.8359453	16.13119548	0.000103878	0.015713853
TRINITY_DN181521_c0_g1_i1	-4.850817053	-3.122498088	16.40139668	0.000103907	0.015713853
TRINITY_DN7382_c1_g1_i6	-2.54935267	2.754659916	16.12923561	0.000103973	0.015713853
TRINITY_DN70531_c0_g1_i3	-6.096388072	-2.843473085	16.66366815	0.000104047	0.015713853
TRINITY_DN44435_c0_g1_i8	-4.627733877	-2.460864752	16.24159844	0.000104068	0.015713853
TRINITY_DN181527_c0_g1_i2	-2.935116872	0.920661145	16.1246873	0.000104193	0.015715141
TRINITY_DN27878_c0_g1_i18	-6.871137461	0.712518427	16.23793081	0.000104243	0.015717331
TRINITY_DN9821_c0_g1_i11	-2.849971708	3.502275178	16.11722304	0.000104555	0.015756107
TRINITY_DN32227_c0_g1_i3	-3.367710558	0.071581842	16.10669068	0.000105068	0.015809313
TRINITY_DN37469_c0_g1_i7	-2.868482381	-0.256036501	16.10225229	0.000105285	0.015831167
TRINITY_DN196318_c0_g1_i22	-4.292091938	-2.640721305	16.09883437	0.000105452	0.015838353
TRINITY_DN8974_c0_g1_i8	-2.107149739	2.773767499	16.09823194	0.000105482	0.015838353
TRINITY_DN0_c206_g2_i1	-2.741971397	4.64424708	16.09761489	0.000105512	0.015838353
TRINITY_DN201569_c0_g2_i7	-2.255858679	4.403559138	16.09292894	0.000105742	0.015867493
TRINITY_DN7110_c0_g1_i3	-2.649969092	2.192530977	16.08933215	0.000105919	0.015883246
TRINITY_DN130964_c0_g2_i2	-5.508265079	-3.226174409	16.19466703	0.000106332	0.015906681
TRINITY_DN3038_c1_g1_i2	-1.574111197	3.189898454	16.08013526	0.000106373	0.015906681
TRINITY_DN4496_c0_g1_i20	-1.053935932	1.383334574	16.0795943	0.000106399	0.015906681
TRINITY_DN5853_c0_g2_i3	-0.853895842	2.986301588	16.07805298	0.000106476	0.015912695
TRINITY_DN32822_c0_g1_i6	-6.284860166	-2.958645233	16.1823788	0.000106933	0.015940895
TRINITY_DN18942_c0_g1_i12	-3.123215245	-2.066180139	16.06588294	0.00010708	0.015948278
TRINITY_DN8974_c0_g1_i9	-2.115362569	3.862789299	16.06379545	0.000107184	0.01594834
TRINITY_DN11888_c0_g1_i8	-6.234757024	-3.290069256	16.39129229	0.000107302	0.015960527
TRINITY_DN28842_c0_g1_i2	-5.38480679	-1.861514928	16.32513728	0.000107538	0.015969378
TRINITY_DN9956_c1_g2_i1	-6.857528611	-1.653586231	16.05516945	0.000107615	0.015969378
TRINITY_DN17967_c0_g2_i6	-6.035907299	-3.411874455	16.35188148	0.000107692	0.015970966
TRINITY_DN131991_c0_g1_i1	-2.432599418	3.222938842	16.05162564	0.000107792	0.015970966
TRINITY_DN1208_c0_g1_i29	-1.199714046	2.179559687	16.05084264	0.000107831	0.015970966
TRINITY_DN33895_c0_g2_i1	-4.686442883	-1.429377693	16.05045202	0.000107851	0.015970966
TRINITY_DN117556_c0_g1_i5	-4.673891201	-2.804830064	16.04990164	0.000107878	0.015970966
TRINITY_DN110375_c0_g1_i2	-6.090659841	-2.987128837	16.1590416	0.000108084	0.015978323
TRINITY_DN42310_c2_g1_i2	-4.939661533	-3.063900345	16.15477124	0.000108296	0.015992765
TRINITY_DN34998_c0_g1_i16	-3.861197228	-2.893790852	16.04087929	0.000108332	0.015992765
TRINITY_DN32010_c0_g1_i4	-3.311150372	-0.226992388	16.04058528	0.000108347	0.015992765
TRINITY_DN42763_c0_g1_i16	-2.359919846	2.989376533	16.04048862	0.000108352	0.015992765
TRINITY_DN1857_c0_g1_i21	-5.473494446	-2.946902026	16.15110764	0.000108478	0.015997073
TRINITY_DN27495_c0_g1_i24	-3.07952969	0.422593676	16.03703591	0.000108526	0.015997073
TRINITY_DN53136_c0_g1_i3	-5.033815509	-2.407740286	16.30061521	0.000108733	0.016007783
TRINITY_DN23979_c0_g1_i27	-1.067599091	3.463142698	16.0327274	0.000108744	0.016007783
TRINITY_DN86486_c0_g1_i7	-5.772020271	-2.686233466	16.55751808	0.000108988	0.016025493
TRINITY_DN47575_c0_g1_i1	-4.368224858	-2.079714783	16.14178719	0.000109518	0.016068234
TRINITY_DN182_c0_g1_i3	-5.301793249	-3.480119199	16.28077551	0.00010971	0.016083543
TRINITY_DN36273_c0_g1_i10	-3.134725679	-0.399333456	16.01126674	0.000109835	0.016083543
TRINITY_DN21063_c0_g1_i14	-2.400680068	-0.439827189	16.01072969	0.000109862	0.016083543
TRINITY_DN24106_c0_g1_i9	-2.691962452	2.180221626	16.01029039	0.000109884	0.016083543
TRINITY_DN6882_c0_g1_i18	-3.344050157	-2.238915346	16.01018128	0.00010989	0.016083543
TRINITY_DN3919_c0_g1_i47	-5.520512571	4.561458939	16.00872211	0.000109965	0.016083543
TRINITY_DN12609_c0_g1_i32	-3.288577997	-2.61045032	16.27540543	0.000109976	0.016083543
TRINITY_DN5812_c0_g1_i3	-6.542843954	-1.974553736	16.00373992	0.00011022	0.016095678
TRINITY_DN148602_c0_g2_i1	-6.45949482	-2.689174506	16.53115911	0.000110252	0.016095678
TRINITY_DN11665_c0_g1_i17	-2.638736449	1.024906759	15.99612863	0.000110611	0.016133235
TRINITY_DN84864_c0_g1_i2	-5.386317024	-3.076104798	15.99597011	0.000110619	0.016133235
TRINITY_DN42763_c0_g1_i36	-2.657188722	2.004502612	15.99301311	0.000110771	0.01614409
TRINITY_DN117556_c0_g1_i7	-3.355250134	-1.000221949	15.98979109	0.000110938	0.01614409
TRINITY_DN7382_c1_g1_i33	-2.638626116	0.723783003	15.98956053	0.000110949	0.01614409
TRINITY_DN19365_c0_g1_i2	-0.830357984	3.798416655	15.98574274	0.000111147	0.016160226
TRINITY_DN6649_c1_g1_i13	-3.701492268	0.973879118	15.9847896	0.000111196	0.016160226
TRINITY_DN74028_c0_g1_i2	-5.136664074	-3.201103307	16.51145808	0.000111207	0.016160226
TRINITY_DN57376_c0_g1_i6	-5.412153951	-3.303627541	16.08637272	0.00011175	0.016204411
TRINITY_DN18067_c0_g1_i29	-2.392966331	1.497517479	15.97266752	0.000111825	0.016204411
TRINITY_DN57188_c0_g1_i9	-2.108661502	3.168876157	15.97235872	0.000111841	0.016204411
TRINITY_DN42763_c0_g1_i27	-2.260712142	3.516192567	15.9707555	0.000111925	0.016205869
TRINITY_DN14327_c0_g1_i2	-1.576198245	2.624174667	15.96899018	0.000112017	0.016213872
TRINITY_DN4239_c1_g1_i1	-1.834523676	2.290680286	15.96677924	0.000112132	0.01621534
TRINITY_DN74029_c0_g1_i6	-5.760510642	-3.19397129	15.9649433	0.000112228	0.01621534
TRINITY_DN61992_c0_g1_i1	-3.703716063	-1.302313838	15.9629918	0.00011233	0.01621534
TRINITY_DN10847_c0_g1_i2	-6.631787637	-2.797269565	16.07467343	0.000112352	0.01621534
TRINITY_DN114195_c0_g2_i1	-1.155624815	4.829469238	15.95178993	0.000112917	0.016275093
TRINITY_DN201569_c0_g1_i2	-1.211677486	4.841574654	15.95175588	0.000112919	0.016275093
TRINITY_DN29020_c0_g1_i1	-1.275709071	2.8693394	15.94879754	0.000113074	0.016275383
TRINITY_DN32010_c0_g1_i2	-3.296793575	-0.441805385	15.94764687	0.000113135	0.016275383
TRINITY_DN2891_c0_g1_i6	-2.19421277	3.079506882	15.9475746	0.000113139	0.016275383
TRINITY_DN40917_c0_g1_i20	-2.647715864	1.167776331	15.94691876	0.000113173	0.016275383
TRINITY_DN30423_c0_g1_i2	-2.512002146	-0.041585217	15.94681391	0.000113179	0.016275383
TRINITY_DN117065_c1_g1_i5	-5.218865999	-2.114067792	16.20593351	0.000113477	0.016306759
TRINITY_DN37604_c0_g1_i27	-3.910258209	-1.164252969	15.93851411	0.000113617	0.016311826
TRINITY_DN10067_c0_g1_i3	-2.256708041	0.156577146	15.93717967	0.000113688	0.016316657
TRINITY_DN135536_c0_g1_i1	-6.209420841	-3.102268316	16.04759164	0.000113759	0.01632157
TRINITY_DN3010_c0_g1_i5	-1.135633872	5.185214365	15.93240031	0.000113941	0.016337072
TRINITY_DN16340_c0_g1_i2	-2.652747676	0.708666273	15.92735307	0.000114209	0.016362553
TRINITY_DN44435_c0_g1_i4	-4.207563919	-2.410967711	16.03872804	0.000114223	0.016362553
TRINITY_DN25130_c0_g1_i1	-7.830335036	-2.481719959	16.22002128	0.000114267	0.016362553
TRINITY_DN14891_c0_g1_i11	-3.682317613	-0.014433406	15.92186659	0.000114501	0.016390781
TRINITY_DN15988_c0_g1_i7	-1.741428513	3.18360083	15.91883079	0.000114663	0.016398017
TRINITY_DN30933_c0_g1_i14	-3.123104753	3.070689292	15.91750874	0.000114734	0.016401596
TRINITY_DN159580_c0_g1_i2	-7.387807153	-1.836829614	16.02847632	0.000114762	0.016401596
TRINITY_DN565_c0_g5_i2	-2.074480459	2.305335475	15.90587709	0.000115357	0.016459913
TRINITY_DN6649_c1_g1_i6	-3.59982458	0.930864951	15.90003307	0.000115671	0.016491659
TRINITY_DN87828_c0_g1_i1	-6.712263979	-3.266498167	16.41644881	0.000115931	0.016520518
TRINITY_DN54519_c0_g1_i3	-3.352956806	0.064544003	15.89407477	0.000115993	0.016523939
TRINITY_DN1862_c2_g1_i7	-3.078234348	2.461514457	15.89324211	0.000116038	0.016525017
TRINITY_DN45015_c0_g1_i2	-2.964492682	-1.068719509	15.89137547	0.000116139	0.016534058
TRINITY_DN2660_c0_g1_i8	-2.385492104	0.125852731	15.88845415	0.000116297	0.016536697
TRINITY_DN32795_c0_g1_i14	-4.342816395	-0.980912516	16.00904065	0.000116395	0.016536697
TRINITY_DN46777_c0_g1_i6	-4.72019841	-3.002699517	16.14881348	0.000116441	0.016536697
TRINITY_DN100760_c0_g2_i11	-3.095021345	2.986330157	15.88512894	0.000116477	0.016536697
TRINITY_DN149390_c0_g1_i1	-2.579441201	3.011120391	15.88315002	0.000116585	0.016536697
TRINITY_DN96128_c0_g1_i1	-5.284355556	-3.424542167	15.99415036	0.000116587	0.016536697
TRINITY_DN31428_c0_g1_i10	-2.001317614	1.612378452	15.88167368	0.000116665	0.016536697
TRINITY_DN117556_c0_g1_i13	-3.772066639	-1.326456327	15.87426942	0.000117068	0.016564845
TRINITY_DN178188_c0_g1_i3	-2.132237609	3.689863357	15.8731697	0.000117128	0.016565924
TRINITY_DN94144_c0_g1_i12	-1.49854319	0.595599005	15.87275423	0.000117151	0.016565924
TRINITY_DN34586_c0_g1_i1	-6.631118026	-2.886831485	16.38152994	0.000117719	0.016609111
TRINITY_DN8403_c0_g1_i1	-4.537549538	-2.401309041	15.96865781	0.000117962	0.016623872
TRINITY_DN146602_c0_g1_i1	-6.54867123	-2.74416265	15.9665561	0.000118076	0.016632869
TRINITY_DN3733_c1_g1_i9	-0.897396124	4.253316559	15.8520457	0.000118286	0.016639369
TRINITY_DN34958_c0_g2_i5	-1.795158324	2.67779982	15.85137637	0.000118323	0.016639369
TRINITY_DN207770_c0_g1_i17	-1.601238429	1.483857677	15.85063651	0.000118364	0.016639369
TRINITY_DN6882_c0_g1_i34	-2.88509402	-1.701161863	15.85035478	0.00011838	0.016639369
TRINITY_DN174993_c0_g1_i12	-2.318346729	1.691640031	15.84968291	0.000118417	0.016639369
TRINITY_DN26316_c0_g2_i10	-1.515767755	0.781151211	15.84819906	0.000118499	0.016639369
TRINITY_DN30469_c0_g1_i4	-2.051895525	2.312486141	15.84803893	0.000118507	0.016639369
TRINITY_DN3715_c0_g1_i3	-2.578391243	0.728745723	15.84639332	0.000118598	0.016639369
TRINITY_DN3715_c0_g1_i6	-2.722204619	0.322248428	15.84614324	0.000118612	0.016639369
TRINITY_DN27197_c0_g1_i5	-5.177907623	-3.486810006	15.84159036	0.000118864	0.016657172
TRINITY_DN196318_c0_g1_i28	-3.042241275	-0.585174808	15.84073088	0.000118912	0.016657172
TRINITY_DN4486_c1_g1_i2	-4.960020936	-1.8313075	15.83767578	0.000119081	0.016668086
TRINITY_DN26195_c0_g1_i13	-3.511725074	-1.586147338	15.83449636	0.000119258	0.016678056
TRINITY_DN175610_c0_g1_i1	-4.901719645	-2.79996321	15.94442548	0.000119284	0.016678056
TRINITY_DN289777_c0_g1_i1	-6.35513553	-3.177096847	15.94406987	0.000119304	0.016678056
TRINITY_DN122396_c0_g1_i1	-3.03481164	2.300314754	15.82965749	0.000119527	0.016691165
TRINITY_DN201569_c0_g2_i6	-2.440263007	2.793748846	15.82592714	0.000119735	0.016691165
TRINITY_DN7382_c1_g1_i12	-2.494790006	3.279605325	15.82416986	0.000119833	0.016693949
TRINITY_DN210806_c0_g1_i1	-6.785316729	-2.749967085	16.33442115	0.000120177	0.016728699
TRINITY_DN41415_c0_g1_i2	-6.224603819	-2.75409586	15.81663073	0.000120255	0.016728699
TRINITY_DN13224_c0_g1_i13	-5.51303107	-2.373972905	15.95983446	0.000120323	0.016728699
TRINITY_DN22312_c1_g2_i1	-5.615864591	-3.721866553	16.37241078	0.000120383	0.016728699
TRINITY_DN196318_c0_g1_i25	-2.602668916	0.037184717	15.81029433	0.000120611	0.016741686
TRINITY_DN8974_c0_g1_i13	-2.166035624	3.827797963	15.81019525	0.000120616	0.016741686
TRINITY_DN194320_c0_g1_i1	-5.819810066	-3.024781806	15.80487682	0.000120916	0.016770681
TRINITY_DN11844_c0_g1_i27	-3.835348274	-2.642861794	15.80296107	0.000121024	0.016775126
TRINITY_DN175021_c0_g1_i9	-3.228962407	0.114861731	15.79976608	0.000121204	0.016783601
TRINITY_DN42763_c0_g1_i26	-2.596784244	1.618332523	15.7934269	0.000121563	0.016812379
TRINITY_DN228376_c0_g1_i1	-4.753691802	-2.258161055	15.79182478	0.000121654	0.016814941
TRINITY_DN26393_c0_g1_i2	-1.868747814	2.817991981	15.78762036	0.000121893	0.016821045
TRINITY_DN201569_c0_g1_i3	-1.257359409	4.600057533	15.78702162	0.000121927	0.016821045
TRINITY_DN14271_c0_g1_i32	-1.882839183	2.460716902	15.78445918	0.000122072	0.016830637
TRINITY_DN9585_c0_g1_i15	-1.236162484	2.750158617	15.78106848	0.000122266	0.016843824
TRINITY_DN8452_c1_g2_i7	-3.417155682	-0.28512393	15.77989745	0.000122332	0.016843824
TRINITY_DN27495_c0_g1_i21	-3.030863071	2.011527553	15.77962895	0.000122348	0.016843824
TRINITY_DN8609_c0_g1_i8	-1.444481035	0.535426672	15.77754841	0.000122467	0.016850171
TRINITY_DN3038_c1_g1_i28	-1.622355298	3.153024857	15.77697531	0.000122499	0.016850171
TRINITY_DN9063_c0_g1_i8	-3.889377176	0.488276213	15.77425905	0.000122655	0.01685734
TRINITY_DN7382_c1_g1_i15	-2.51925676	3.687397612	15.77130918	0.000122823	0.01685734
TRINITY_DN18391_c0_g1_i14	-2.728493644	0.078462507	15.76886896	0.000122963	0.01685734
TRINITY_DN7070_c0_g1_i1	-1.82986462	2.407054183	15.76772023	0.000123029	0.01685734
TRINITY_DN30933_c0_g1_i11	-3.146622143	0.683622646	15.76733588	0.000123051	0.01685734
TRINITY_DN61992_c0_g1_i6	-3.588145595	-1.742496059	15.767012	0.00012307	0.01685734
TRINITY_DN37243_c0_g1_i4	-4.871246463	-2.86631641	16.02577538	0.000123098	0.01685734
TRINITY_DN14011_c0_g1_i1	-1.186432583	4.035310338	15.76604807	0.000123125	0.01685734
TRINITY_DN194_c1_g1_i3	-2.92893783	2.329071617	15.76238114	0.000123336	0.01685734
TRINITY_DN231768_c1_g1_i1	-6.24294901	-2.602107036	16.07790355	0.000123485	0.01685734
TRINITY_DN65976_c0_g1_i15	-1.748603145	-0.051029438	15.7507871	0.000124005	0.016908541
TRINITY_DN66384_c1_g1_i1	-4.933767671	-2.79408334	15.74994179	0.000124054	0.016908541
TRINITY_DN17887_c0_g1_i31	-3.954633697	-3.471487339	15.74857242	0.000124133	0.016912837
TRINITY_DN57188_c0_g1_i13	-2.07402602	3.20390217	15.74769243	0.000124184	0.016912837
TRINITY_DN43191_c0_g1_i6	-2.144637038	0.841179644	15.74739588	0.000124201	0.016912837
TRINITY_DN110161_c0_g1_i1	-5.632664788	-3.388427265	15.85468672	0.000124313	0.016917131
TRINITY_DN159588_c0_g2_i3	-2.917356291	1.805208905	15.74486903	0.000124348	0.016917131
TRINITY_DN34739_c0_g1_i19	-5.328403676	-3.059700907	16.31042204	0.00012486	0.016960756
TRINITY_DN32082_c0_g1_i6	-3.518338495	-1.032564529	15.73434363	0.00012496	0.016969032
TRINITY_DN1359_c0_g1_i5	-5.315798553	-3.466450176	15.98772788	0.000125235	0.016990856
TRINITY_DN109368_c0_g1_i4	-5.568092559	-2.921822104	16.23604359	0.00012548	0.017009251
TRINITY_DN9728_c0_g1_i6	-4.899249942	-3.463719722	15.98230814	0.000125542	0.017009251
TRINITY_DN6476_c0_g1_i8	-2.083575222	7.101791648	15.72424496	0.00012555	0.017009251
TRINITY_DN30425_c1_g1_i18	-2.94128614	6.629966527	15.72400253	0.000125564	0.017009251
TRINITY_DN42249_c0_g1_i3	-1.80641353	4.529495363	15.72157418	0.000125706	0.017022518
TRINITY_DN11729_c0_g2_i9	-1.00867793	5.426352982	15.72101687	0.000125739	0.017022518
TRINITY_DN31027_c0_g1_i30	-4.941398899	-3.600035772	15.97735673	0.000125824	0.017024904
TRINITY_DN79166_c0_g1_i9	-4.617641204	-2.880097914	15.71460191	0.000126116	0.017047413
TRINITY_DN25676_c0_g2_i12	-1.990041349	0.770604701	15.71355836	0.000126178	0.017050497
TRINITY_DN10067_c0_g1_i14	-2.319618753	0.130511877	15.70733778	0.000126544	0.017084379
TRINITY_DN14357_c0_g1_i1	-2.325693386	3.687309669	15.7065085	0.000126593	0.017085768
TRINITY_DN149297_c0_g2_i2	-4.946313844	-1.733310435	15.70543036	0.000126657	0.017086335
TRINITY_DN66336_c1_g1_i15	-0.910555964	4.075940864	15.70385341	0.00012675	0.017086335
TRINITY_DN207770_c0_g1_i22	-1.604648666	1.457846231	15.6990139	0.000127037	0.017088912
TRINITY_DN109436_c0_g1_i1	-5.657574231	-2.466410872	16.2069585	0.000127094	0.017088912
TRINITY_DN196318_c0_g1_i32	-2.782190262	-0.462253261	15.69751982	0.000127126	0.017088912
TRINITY_DN4436_c0_g2_i13	-2.152985874	1.208390424	15.69709263	0.000127151	0.017088912
TRINITY_DN21_c0_g2_i8	-3.73668343	-1.487929097	15.69318245	0.000127383	0.017105129
TRINITY_DN29824_c0_g1_i16	-2.275977043	-0.136607822	15.69287205	0.000127402	0.017105129
TRINITY_DN117556_c0_g1_i1	-3.210369666	0.270904102	15.69232427	0.000127434	0.017105129
TRINITY_DN181527_c0_g1_i9	-2.676839504	3.871036937	15.69003282	0.000127571	0.017118229
TRINITY_DN6882_c0_g1_i10	-3.443771375	-2.15223833	15.68673482	0.000127767	0.017128984
TRINITY_DN33140_c0_g5_i1	-1.962029816	1.919541025	15.6841743	0.00012792	0.017144264
TRINITY_DN994_c0_g1_i40	-1.655644149	5.067333213	15.6832119	0.000127977	0.017146762
TRINITY_DN24107_c0_g1_i6	-1.230201145	3.676051092	15.68249076	0.000128021	0.017147332
TRINITY_DN43310_c0_g1_i11	-5.124578286	-3.141903026	15.78918409	0.000128121	0.017149608
TRINITY_DN57188_c0_g1_i5	-2.138086733	1.673502238	15.68036746	0.000128147	0.017149608
TRINITY_DN9042_c0_g1_i12	-1.000252112	0.971049783	15.68025752	0.000128154	0.017149608
TRINITY_DN12020_c0_g1_i2	-5.453051348	-3.379722278	15.78666067	0.00012827	0.017159082
TRINITY_DN13843_c0_g1_i11	-2.913682631	-1.261876226	15.67777627	0.000128303	0.017159082
TRINITY_DN173532_c0_g1_i1	-5.566494583	-3.23316553	15.78403641	0.000128425	0.017165063
TRINITY_DN60286_c0_g2_i1	-5.712719246	-2.685151418	15.78203841	0.000128544	0.017165063
TRINITY_DN42763_c0_g1_i3	-2.671032662	0.563836945	15.67132743	0.000128689	0.017169676
TRINITY_DN132491_c0_g1_i4	-1.578421492	3.77673894	15.66899855	0.000128829	0.017169676
TRINITY_DN122296_c0_g1_i3	-2.367319238	2.782584417	15.66234414	0.00012923	0.017194609
TRINITY_DN51582_c0_g1_i1	-6.364130648	-3.571255878	15.91647948	0.000129339	0.017201177
TRINITY_DN3815_c0_g2_i5	-3.590051219	-1.362775579	15.65959077	0.000129397	0.017201177
TRINITY_DN33525_c0_g1_i2	-4.088547258	-3.486321753	15.65293525	0.000129799	0.017238674
TRINITY_DN4348_c0_g1_i9	-1.429218134	0.970859468	15.65234966	0.000129835	0.017238674
TRINITY_DN17908_c0_g1_i17	-2.05358799	-0.290108558	15.64327494	0.000130386	0.017282413
TRINITY_DN15988_c0_g1_i1	-1.747133638	3.285994297	15.6430627	0.000130399	0.017282413
TRINITY_DN19051_c0_g2_i4	-4.717875779	-3.339266537	15.74285344	0.000130886	0.017326174
TRINITY_DN177505_c0_g1_i3	-4.89069192	-2.33952279	15.77401098	0.000131028	0.017336868
TRINITY_DN13943_c0_g2_i12	-2.205831118	-0.525329272	15.62256233	0.000131654	0.017396462
TRINITY_DN57157_c0_g1_i2	-4.518123399	-1.995672954	15.61829535	0.000131916	0.017410328
TRINITY_DN27708_c0_g1_i8	-6.146968826	-2.449517074	15.72154617	0.000132179	0.017434492
TRINITY_DN122615_c0_g3_i1	-5.853569424	-2.713440302	15.71703077	0.000132454	0.017460398
TRINITY_DN26005_c0_g1_i4	-1.488150176	1.600131154	15.60811369	0.000132545	0.017467228
TRINITY_DN42763_c0_g1_i30	-2.566443022	2.249952377	15.60626601	0.00013266	0.017471882
TRINITY_DN18067_c0_g1_i11	-2.291224484	1.501301905	15.60414681	0.000132791	0.01747876
TRINITY_DN178610_c0_g1_i5	-4.147612182	-3.162784255	15.70711892	0.000133061	0.017499325
TRINITY_DN141136_c0_g1_i2	-5.945748755	-3.561423683	15.70400467	0.000133252	0.017508097
TRINITY_DN4436_c0_g2_i5	-2.442104516	2.692096875	15.59285083	0.000133494	0.01751847
TRINITY_DN34958_c0_g2_i1	-2.647900691	0.028517841	15.58961224	0.000133696	0.017524716
TRINITY_DN71400_c0_g2_i1	-5.739785821	-1.729837837	15.8415229	0.000133806	0.017527105
TRINITY_DN318_c0_g1_i6	-2.556658534	2.454970852	15.58639408	0.000133897	0.017527105
TRINITY_DN196818_c0_g1_i2	-4.743924934	-1.904062219	15.8398934	0.000133905	0.017527105
TRINITY_DN26732_c0_g1_i1	-5.94146368	-2.078394902	15.73650691	0.000134014	0.017528625
TRINITY_DN159762_c0_g1_i10	-5.299625413	-3.103517752	15.69116458	0.000134044	0.017528625
TRINITY_DN6382_c0_g1_i1	-3.361402381	0.566082184	15.57873391	0.000134378	0.017542335
TRINITY_DN70799_c0_g1_i2	-5.667900169	-3.556280259	15.83197273	0.000134387	0.017542335
TRINITY_DN383115_c0_g1_i1	-5.609700665	-3.419907813	15.68233876	0.00013459	0.017563384
TRINITY_DN52048_c0_g1_i17	-3.221551668	-2.343997045	15.57300803	0.000134738	0.017567342
TRINITY_DN382395_c0_g1_i1	-5.322917171	-3.478605228	15.70971066	0.000134956	0.017580962
TRINITY_DN186968_c0_g2_i1	-5.27415897	-3.524336208	15.676333	0.000134964	0.017580962
TRINITY_DN11525_c0_g2_i1	-2.571372657	1.790314264	15.5675127	0.000135084	0.017580962
TRINITY_DN5428_c0_g1_i6	-0.787371552	4.23575566	15.56548094	0.000135212	0.017580962
TRINITY_DN4262_c0_g1_i13	-3.098655312	-0.480890317	15.56540978	0.000135217	0.017580962
TRINITY_DN110934_c0_g1_i13	-5.126924366	-1.782241246	15.56516008	0.000135233	0.017580962
TRINITY_DN9376_c0_g2_i1	-5.383116358	-3.488244785	15.66918178	0.00013541	0.017580962
TRINITY_DN21590_c0_g1_i3	-2.698380439	-1.511895054	15.56218788	0.000135421	0.017580962
TRINITY_DN84155_c0_g3_i1	-6.503058697	-3.280520747	15.81415822	0.000135477	0.017580962
TRINITY_DN2756_c0_g1_i11	-1.667063903	4.628567978	15.56126367	0.000135479	0.017580962
TRINITY_DN144657_c0_g1_i1	-5.203896475	-2.032924365	15.55599866	0.000135813	0.017594442
TRINITY_DN6649_c0_g1_i22	-2.538845152	1.535231861	15.55348788	0.000135973	0.017594442
TRINITY_DN92092_c0_g1_i1	-5.016782074	-2.989802099	15.55273678	0.00013602	0.017594442
TRINITY_DN121813_c0_g1_i1	-5.278509435	-3.571490208	15.65814441	0.000136101	0.017594442
TRINITY_DN21971_c0_g2_i1	-6.76377068	-2.81593847	16.0506385	0.00013614	0.017594442
TRINITY_DN39951_c0_g1_i1	-4.782799172	-2.821097522	15.66732674	0.000136205	0.017594442
TRINITY_DN3038_c1_g1_i35	-1.466853157	3.744306462	15.54896077	0.000136261	0.017594442
TRINITY_DN178188_c0_g1_i15	-2.343419238	2.038555263	15.54154994	0.000136734	0.017629217
TRINITY_DN84353_c0_g1_i6	-5.311368364	-3.073015595	15.6399608	0.000137248	0.017685749
TRINITY_DN117556_c0_g1_i11	-5.758074478	-2.774380292	15.81132496	0.000137389	0.017693504
TRINITY_DN175639_c0_g1_i1	-4.993814078	-3.330235062	15.63120514	0.000137804	0.017726322
TRINITY_DN41889_c0_g1_i5	-5.763843331	-3.231392435	15.51996388	0.000138121	0.017741203
TRINITY_DN67596_c0_g1_i1	-4.316470738	-1.280149602	15.50195544	0.000139289	0.01784315
TRINITY_DN45015_c0_g1_i18	-2.955167252	-0.671794792	15.50074309	0.000139368	0.017844289
TRINITY_DN22601_c0_g1_i14	-6.049670658	-1.851384098	15.49751732	0.000139578	0.017852978
TRINITY_DN30425_c1_g1_i14	-2.248183995	2.062981468	15.49722347	0.000139597	0.017852978
TRINITY_DN178188_c0_g1_i23	-2.189569436	3.65382991	15.4944415	0.000139779	0.017865874
TRINITY_DN49147_c0_g2_i1	-5.280865009	-3.44190958	15.59867866	0.000139889	0.017871646
TRINITY_DN44720_c0_g1_i14	-2.635925071	-0.615419072	15.49157869	0.000139966	0.017871646
TRINITY_DN80854_c0_g1_i14	-4.786171782	-3.534603458	15.59095729	0.000140389	0.017897576
TRINITY_DN42763_c0_g1_i37	-2.663631772	2.173987441	15.48447116	0.000140433	0.017897576
TRINITY_DN138765_c0_g1_i1	-5.448452295	-3.472907797	15.58748472	0.000140614	0.017915511
TRINITY_DN15981_c0_g1_i5	-2.106063709	0.181101719	15.47418844	0.00014111	0.017936332
TRINITY_DN11053_c0_g2_i1	-1.475824519	4.026492763	15.47174313	0.000141271	0.017937152
TRINITY_DN2660_c0_g1_i3	-2.334571468	0.200050598	15.46754213	0.000141549	0.017951791
TRINITY_DN1851_c0_g1_i13	-1.382472405	4.680638025	15.4562943	0.000142296	0.017999982
TRINITY_DN4008_c0_g4_i1	-4.538151295	-2.71237251	15.56073746	0.000142362	0.018001856
TRINITY_DN35041_c0_g1_i4	-4.262978245	-3.294758011	15.45423568	0.000142433	0.018001856
TRINITY_DN201569_c0_g2_i5	-2.455350264	4.093451378	15.45197781	0.000142584	0.018010575
TRINITY_DN26885_c0_g1_i5	-0.839796247	2.750735659	15.44970652	0.000142736	0.018016866
TRINITY_DN31796_c0_g1_i8	-1.587604992	2.402848086	15.44811254	0.000142842	0.018022556
TRINITY_DN87193_c3_g2_i1	-5.213882555	-3.401422559	15.55216709	0.000142927	0.018028068
TRINITY_DN16053_c0_g1_i16	-1.56109219	1.140567422	15.44215239	0.000143241	0.018049872
TRINITY_DN132622_c0_g1_i4	-1.99477532	-1.14831022	15.43766363	0.000143542	0.018074746
TRINITY_DN66759_c0_g3_i1	-5.472484124	-3.087249658	15.43485096	0.000143731	0.01808617
TRINITY_DN8452_c1_g2_i18	-2.708649714	4.786987492	15.4343359	0.000143766	0.01808617
TRINITY_DN30430_c0_g1_i14	-2.443293219	2.184212316	15.43387746	0.000143797	0.01808617
TRINITY_DN231_c0_g1_i6	-2.523229516	0.12636024	15.43326621	0.000143838	0.018086193
TRINITY_DN115152_c0_g1_i1	-1.327883428	2.240160076	15.43148265	0.000143958	0.018094091
TRINITY_DN2660_c0_g1_i14	-2.288372955	0.380100421	15.42749998	0.000144227	0.018114436
TRINITY_DN18469_c0_g1_i15	-0.686737675	5.274561282	15.42572499	0.000144347	0.018124337
TRINITY_DN17273_c0_g1_i16	-1.364374549	1.916319704	15.41992841	0.000144739	0.018148176
TRINITY_DN3577_c0_g3_i5	-2.697496335	2.557604916	15.41496719	0.000145075	0.018164986
TRINITY_DN22488_c0_g2_i3	-3.509021244	0.741906483	15.41408357	0.000145135	0.018166543
TRINITY_DN2756_c0_g1_i6	-1.671172238	4.565997424	15.4125585	0.000145239	0.018167187
TRINITY_DN178188_c0_g1_i2	-2.288997962	4.282312081	15.40977269	0.000145429	0.018167187
TRINITY_DN12090_c0_g1_i3	-5.671867657	-3.074154718	15.51369054	0.000145491	0.018169772
TRINITY_DN13725_c0_g1_i44	-4.480451456	-3.612307639	16.4614278	0.00014559	0.018170874
TRINITY_DN4436_c0_g2_i22	-2.069464658	2.048165472	15.40704804	0.000145614	0.018170874
TRINITY_DN10856_c0_g1_i3	-1.605471681	1.47403003	15.40597482	0.000145688	0.018170874
TRINITY_DN207770_c0_g1_i15	-1.604732232	1.57344353	15.4051369	0.000145745	0.018170874
TRINITY_DN8974_c0_g1_i10	-2.053017837	2.504493363	15.40384772	0.000145833	0.018171376
TRINITY_DN76761_c0_g1_i4	-2.739663176	2.385713486	15.39896424	0.000146167	0.018179584
TRINITY_DN4070_c0_g2_i1	-2.7760494	0.522623842	15.39807534	0.000146227	0.018179584
TRINITY_DN31208_c0_g1_i3	-5.25880816	-1.925168201	15.51291364	0.00014626	0.018179584
TRINITY_DN111998_c0_g1_i1	-5.108802508	-2.3994211	15.64497015	0.000146288	0.018179584
TRINITY_DN149390_c0_g1_i7	-2.537930158	3.08755212	15.39686374	0.00014631	0.018179584
TRINITY_DN27409_c1_g1_i5	-4.98172589	-0.854853867	15.68450924	0.000146444	0.018191027
TRINITY_DN42330_c0_g1_i9	-4.514481605	-3.153308996	15.49430581	0.0001468	0.018225047
TRINITY_DN18370_c0_g1_i2	-5.247479899	-3.401849997	16.2082328	0.000147023	0.018247625
TRINITY_DN753_c0_g4_i1	-5.932855576	-3.503659187	15.48957865	0.000147121	0.018248023
TRINITY_DN5527_c0_g2_i20	-5.910715732	-3.470373641	15.48914883	0.00014715	0.018248023
TRINITY_DN88705_c0_g2_i3	-4.103613156	-3.569266892	15.87028226	0.000147407	0.018261807
TRINITY_DN21063_c0_g1_i11	-2.494276913	-0.333988155	15.37836639	0.000147583	0.018276015
TRINITY_DN325261_c0_g1_i1	-4.589369533	-3.668411137	15.61577469	0.000148242	0.018316911
TRINITY_DN56549_c0_g1_i11	-6.650264642	-2.793062061	15.65690449	0.000148283	0.018316911
TRINITY_DN119871_c1_g3_i1	-1.391086621	4.829414826	15.364333	0.000148556	0.018334819
TRINITY_DN43791_c0_g1_i7	-2.717298447	0.32000945	15.36237064	0.000148693	0.018346551
TRINITY_DN15981_c0_g1_i14	-2.653123537	0.489111226	15.35070645	0.000149508	0.018426471
TRINITY_DN20251_c0_g1_i31	-1.505147743	2.731984998	15.34588617	0.000149846	0.018442386
TRINITY_DN2866_c0_g1_i22	-2.249580762	0.776809815	15.32885888	0.000151046	0.018519295
TRINITY_DN8974_c0_g1_i15	-2.368450601	1.518165701	15.32858955	0.000151065	0.018519295
TRINITY_DN30930_c0_g1_i15	-2.920048577	0.585807991	15.32707587	0.000151172	0.018519295
TRINITY_DN249_c0_g1_i6	-3.111299378	-0.968395578	15.32699057	0.000151178	0.018519295
TRINITY_DN56645_c0_g1_i3	-4.535919001	-2.164588719	15.32604062	0.000151246	0.018519295
TRINITY_DN8452_c1_g1_i22	-1.833930385	2.897773254	15.3242876	0.00015137	0.018521896
TRINITY_DN15493_c0_g2_i1	-4.407718845	-1.126228563	15.31913349	0.000151736	0.018550961
TRINITY_DN12749_c0_g1_i13	-1.746038539	0.577347685	15.31739872	0.000151859	0.018550961
TRINITY_DN19127_c0_g1_i1	-5.102945011	-2.103259881	15.31728757	0.000151867	0.018550961
TRINITY_DN8851_c0_g1_i8	-5.285382852	-1.600962552	15.31672464	0.000151907	0.018550961
TRINITY_DN21063_c0_g1_i5	-5.041634644	-3.638304718	15.41824348	0.000152056	0.01855922
TRINITY_DN28469_c0_g1_i5	-3.303084789	-0.802864309	15.31198578	0.000152245	0.018577134
TRINITY_DN59481_c0_g1_i4	-4.523012917	-3.373765612	15.41441442	0.000152326	0.018581856
TRINITY_DN6907_c0_g1_i1	-3.818170945	-2.819749804	15.41270042	0.000152447	0.018591462
TRINITY_DN174993_c0_g1_i14	-2.282499151	3.306632598	15.30747755	0.000152567	0.018599069
TRINITY_DN11731_c0_g1_i6	-2.043668536	1.922168716	15.30711039	0.000152593	0.018599069
TRINITY_DN188615_c0_g1_i11	-6.832868128	-2.926393808	15.58941523	0.000152879	0.01861851
TRINITY_DN31027_c0_g1_i13	-3.769341649	-3.567416952	15.40490251	0.000152998	0.018627795
TRINITY_DN154681_c0_g1_i9	-4.025783123	-2.93853091	15.41399738	0.000153098	0.018629721
TRINITY_DN3163_c0_g1_i25	-2.62582839	-0.664045532	15.29477926	0.000153478	0.018646186
TRINITY_DN37209_c0_g1_i5	-5.556986998	-3.025206106	15.39718408	0.000153545	0.018646186
TRINITY_DN40917_c0_g1_i2	-2.423832275	2.155039664	15.29309608	0.000153599	0.018646186
TRINITY_DN100389_c0_g1_i1	-0.907428666	7.079225176	15.29284433	0.000153617	0.018646186
TRINITY_DN5657_c0_g2_i6	-1.674960312	2.382297991	15.29169887	0.0001537	0.018646186
TRINITY_DN2660_c0_g1_i10	-2.237323835	-0.273722414	15.28680284	0.000154053	0.018668719
TRINITY_DN21054_c0_g1_i17	-2.796613965	-0.047644232	15.28072195	0.000154493	0.018696021
TRINITY_DN30930_c0_g1_i20	-2.735462687	3.467227048	15.27828878	0.000154669	0.018705491
TRINITY_DN38575_c0_g1_i5	-3.48830341	-2.716263408	15.27592443	0.00015484	0.018707685
TRINITY_DN2492_c0_g2_i11	-2.450857346	1.241998274	15.27430324	0.000154958	0.018713096
TRINITY_DN3210_c0_g1_i11	-4.86643623	-1.983974351	15.42040429	0.00015497	0.018713096
TRINITY_DN182193_c1_g1_i1	-2.760888561	4.798775986	15.27128289	0.000155178	0.01871975
TRINITY_DN9226_c1_g1_i3	-1.444110336	3.194189302	15.25944698	0.000156041	0.018785307
TRINITY_DN9063_c0_g1_i10	-3.449857928	-1.553146831	15.3721414	0.000156089	0.018785307
TRINITY_DN94613_c0_g1_i2	-3.717037138	-1.376017225	15.25835684	0.000156121	0.018785307
TRINITY_DN14458_c0_g1_i6	-4.112026544	-2.855220867	15.35969371	0.000156233	0.018788542
TRINITY_DN30430_c0_g1_i2	-2.569769539	2.408891643	15.25357043	0.000156472	0.018812137
TRINITY_DN94144_c0_g1_i11	-1.635285359	0.205970772	15.25291029	0.00015652	0.018812461
TRINITY_DN537_c0_g1_i2	-2.188002814	2.256775103	15.25012863	0.000156725	0.018827145
TRINITY_DN12749_c0_g1_i10	-1.730223495	1.050368115	15.24403911	0.000157173	0.018850652
TRINITY_DN63349_c0_g3_i1	-4.849644149	-2.904167158	15.48703978	0.00015718	0.018850652
TRINITY_DN39228_c0_g1_i13	-4.610658009	-3.077676527	15.34585613	0.000157237	0.018850652
TRINITY_DN128081_c0_g1_i2	-4.231786666	-2.262879897	15.24270088	0.000157272	0.018850652
TRINITY_DN23721_c0_g1_i4	-2.998499751	-0.826900878	15.23849154	0.000157582	0.01886857
TRINITY_DN145280_c0_g1_i2	-5.679863369	-3.346201324	15.51973076	0.000157779	0.018874732
TRINITY_DN3038_c1_g1_i53	-1.581786127	3.163681808	15.22406529	0.000158652	0.018924826
TRINITY_DN2260_c0_g1_i8	-2.281266266	2.656568696	15.22104524	0.000158877	0.018931646
TRINITY_DN7382_c1_g1_i19	-2.347110396	3.74699757	15.21777922	0.000159121	0.018955108
TRINITY_DN4672_c0_g2_i5	-7.657038317	-1.91533969	15.30820994	0.000160003	0.01901524
TRINITY_DN6476_c0_g1_i5	-2.163124007	3.83417015	15.20343253	0.000160196	0.019031507
TRINITY_DN3132_c0_g1_i4	-5.105682191	-2.82436627	15.30365123	0.000160341	0.019031507
TRINITY_DN142454_c0_g1_i10	-2.537717568	4.446354074	15.20149148	0.000160342	0.019031507
TRINITY_DN795_c0_g2_i1	-2.201879442	3.978604408	15.20116955	0.000160366	0.019031507
TRINITY_DN11897_c0_g1_i8	-6.418597247	-1.974905302	15.30239518	0.000160435	0.019034571
TRINITY_DN4496_c0_g1_i24	-1.940137578	2.228502535	15.19841785	0.000160573	0.019040532
TRINITY_DN114195_c0_g2_i2	-1.081822739	5.426531176	15.19786885	0.000160614	0.019040532
TRINITY_DN9121_c0_g1_i11	-2.272405368	1.057323269	15.19345349	0.000160948	0.019055302
TRINITY_DN93607_c0_g1_i7	-5.413403982	-1.998629225	15.19335713	0.000160955	0.019055302
TRINITY_DN13181_c0_g1_i3	-5.328046647	-3.480345557	15.29448852	0.000161024	0.019056342
TRINITY_DN72003_c0_g1_i6	-3.544049904	-0.795701614	15.19209823	0.00016105	0.019056342
TRINITY_DN7406_c0_g1_i10	-0.854562063	3.962039987	15.18880303	0.000161299	0.019075607
TRINITY_DN27866_c0_g1_i3	-2.321012427	-0.617242624	15.18744441	0.000161402	0.019082662
TRINITY_DN8974_c0_g1_i12	-2.077029316	3.784486379	15.18575549	0.00016153	0.019088602
TRINITY_DN26195_c0_g1_i15	-2.856562586	-0.475518224	15.18564017	0.000161539	0.019088602
TRINITY_DN49762_c0_g1_i4	-4.563920706	-3.284435048	15.18503394	0.000161585	0.019088627
TRINITY_DN9585_c0_g1_i20	-1.315626009	3.212605665	15.18328365	0.000161718	0.019088627
TRINITY_DN6476_c0_g1_i7	-2.103128404	7.054919929	15.18301341	0.000161738	0.019088627
TRINITY_DN37261_c0_g2_i2	-4.628061518	-3.338566969	15.18278763	0.000161755	0.019088627
TRINITY_DN19616_c0_g1_i23	-1.442430515	0.487540843	15.1789011	0.000162051	0.019108154
TRINITY_DN9232_c0_g1_i5	-4.503018405	-2.997215475	15.17741679	0.000162163	0.019116364
TRINITY_DN40917_c0_g1_i26	-2.996385309	-0.355112411	15.17540802	0.000162316	0.019118685
TRINITY_DN3163_c0_g1_i14	-2.969892234	-1.057262656	15.17500245	0.000162347	0.019118685
TRINITY_DN1499_c0_g1_i16	-2.628002342	0.526783773	15.17135666	0.000162625	0.019129499
TRINITY_DN30425_c1_g1_i8	-2.917655292	6.574800381	15.16992782	0.000162734	0.019129499
TRINITY_DN207770_c0_g1_i23	-1.626836634	1.601557746	15.1675364	0.000162917	0.019129499
TRINITY_DN121543_c0_g1_i4	-1.665978804	3.661265821	15.16131195	0.000163394	0.019169284
TRINITY_DN111747_c0_g1_i12	-1.281452135	2.339954993	15.15900845	0.000163571	0.019184925
TRINITY_DN15426_c0_g1_i4	-5.534000198	-2.702640783	15.15353724	0.000163991	0.01922405
TRINITY_DN3876_c0_g1_i9	-2.957826318	-1.779439955	15.25394271	0.000164078	0.0192291
TRINITY_DN30430_c0_g1_i6	-2.503994177	1.428784672	15.15040377	0.000164233	0.019242132
TRINITY_DN19365_c0_g1_i6	-0.753695088	4.046366443	15.14939363	0.000164311	0.019246151
TRINITY_DN186269_c0_g1_i13	-0.87946708	3.110442131	15.1465526	0.00016453	0.019266728
TRINITY_DN30930_c0_g1_i31	-2.760446738	3.153269244	15.14341464	0.000164773	0.019287063
TRINITY_DN178188_c0_g1_i4	-2.127255086	3.664491755	15.14317616	0.000164791	0.019287063
TRINITY_DN39105_c1_g1_i1	-5.034693018	-3.378401412	15.37717677	0.000165245	0.019314628
TRINITY_DN50529_c0_g1_i3	-4.835192746	-3.422733084	15.24709106	0.000165388	0.019324965
TRINITY_DN19500_c0_g1_i3	-3.96688319	-3.501555907	15.37457342	0.000165442	0.019324965
TRINITY_DN89138_c0_g1_i1	-8.219476121	-0.513956291	15.39801422	0.000165688	0.019330515
TRINITY_DN5921_c0_g1_i5	-1.62801928	-0.295567406	15.12863135	0.00016592	0.019347427
TRINITY_DN14011_c0_g1_i2	-1.098781117	3.445969633	15.1277965	0.000165985	0.019349903
TRINITY_DN369673_c0_g1_i1	-7.097891751	4.91953513	15.22599165	0.000166218	0.019366494
TRINITY_DN242325_c0_g1_i8	-3.149552833	-0.859551358	15.12424345	0.000166263	0.019366494
TRINITY_DN6476_c0_g1_i9	-2.063117383	6.478730162	15.12340142	0.000166328	0.019366494
TRINITY_DN704_c0_g1_i11	-3.352768488	-1.961592336	15.12073765	0.000166537	0.019366494
TRINITY_DN32632_c0_g1_i1	-3.914942588	0.47829723	15.44373691	0.000166547	0.019366494
TRINITY_DN199998_c0_g1_i3	-4.78487964	-1.985066105	15.22161681	0.000166556	0.019366494
TRINITY_DN11731_c0_g1_i22	-2.057495517	1.932628253	15.12039493	0.000166563	0.019366494
TRINITY_DN101248_c0_g2_i1	-4.462767505	-2.544582808	15.35748746	0.000166735	0.019366494
TRINITY_DN82970_c0_g1_i17	-0.771203777	1.926777391	15.11714616	0.000166818	0.019368082
TRINITY_DN24557_c0_g1_i6	-4.127472353	-2.268341106	15.11495793	0.000166989	0.019379925
TRINITY_DN5921_c0_g1_i26	-1.55516472	0.225813802	15.11429777	0.000167041	0.01938084
TRINITY_DN207770_c0_g1_i24	-1.864031946	0.679819757	15.10821371	0.000167519	0.019414266
TRINITY_DN8452_c1_g1_i18	-2.078429863	2.501336998	15.1063705	0.000167664	0.019417414
TRINITY_DN3226_c0_g1_i9	-3.819218127	-2.768079881	15.203014	0.000167999	0.019426414
TRINITY_DN8243_c0_g1_i15	-3.621233211	-3.086706076	15.21311161	0.000168011	0.019426414
TRINITY_DN430_c2_g1_i13	-3.875336682	1.309835751	15.10185809	0.00016802	0.019426414
TRINITY_DN31173_c0_g1_i5	-1.921067088	1.452967243	15.10147814	0.00016805	0.019426414
TRINITY_DN17869_c0_g1_i1	-4.709575267	-3.10399782	15.19263914	0.000168809	0.019490761
TRINITY_DN12710_c0_g1_i20	-4.956285426	-2.99286874	15.19120454	0.000168922	0.019496568
TRINITY_DN11665_c0_g1_i14	-2.529386623	1.268299627	15.08843073	0.000169083	0.019506368
TRINITY_DN11665_c0_g1_i3	-2.720587455	1.319097711	15.08813751	0.000169106	0.019506368
TRINITY_DN178188_c0_g1_i17	-2.202035983	3.644705168	15.0877241	0.000169139	0.019506368
TRINITY_DN30425_c1_g1_i1	-2.259645989	3.044598178	15.07046098	0.000170517	0.019606534
TRINITY_DN12564_c0_g1_i9	-1.50323457	1.845433305	15.07016118	0.000170541	0.019606534
TRINITY_DN79859_c0_g1_i2	-5.442306252	-3.338948573	15.16856155	0.000170706	0.019610181
TRINITY_DN181527_c0_g1_i3	-3.023247095	0.439885256	15.0667502	0.000170814	0.019612448
TRINITY_DN132622_c0_g1_i21	-1.752218816	-0.627463032	15.0616404	0.000171225	0.01964427
TRINITY_DN14717_c0_g1_i2	-1.072913296	1.973780038	15.05473383	0.000171782	0.019687669
TRINITY_DN14271_c0_g1_i29	-2.252617006	2.704108179	15.05224863	0.000171982	0.019700448
TRINITY_DN19616_c0_g1_i40	-1.339265899	0.524115576	15.04842286	0.000172292	0.019702719
TRINITY_DN41164_c0_g1_i2	-5.750297389	-2.684621835	15.14656158	0.000172457	0.019702719
TRINITY_DN17273_c0_g1_i9	-1.397221072	2.078197888	15.04593925	0.000172493	0.019702719
TRINITY_DN2550_c0_g1_i25	-1.311190174	0.892859324	15.03971559	0.000172998	0.019732639
TRINITY_DN30166_c0_g3_i3	-4.49886215	-3.383876774	15.13802132	0.000173142	0.019732639
TRINITY_DN22740_c0_g1_i8	-2.963207687	-3.338640677	15.50123487	0.000173555	0.019762611
TRINITY_DN29723_c0_g1_i6	-0.942795038	4.089745369	15.0285414	0.000173909	0.019791863
TRINITY_DN13874_c0_g1_i10	-2.816913306	0.912075926	15.0236172	0.000174312	0.019801391
TRINITY_DN29039_c0_g1_i5	-2.326930873	2.644290458	15.02335535	0.000174334	0.019801391
TRINITY_DN7382_c1_g1_i28	-2.464089368	3.69050738	15.02334479	0.000174335	0.019801391
TRINITY_DN13579_c0_g1_i9	-4.851959262	-3.763481965	15.28494842	0.000174427	0.019801391
TRINITY_DN76761_c0_g1_i2	-2.491075138	2.816781805	15.0216283	0.000174476	0.019801391
TRINITY_DN18067_c0_g1_i7	-2.191449468	1.68751311	15.02140916	0.000174494	0.019801391
TRINITY_DN24003_c0_g1_i2	-6.26599609	-1.29937042	15.11629889	0.000174897	0.019836862
TRINITY_DN3388_c0_g1_i3	-4.559610185	-1.544265673	15.11497032	0.000175005	0.019836862
TRINITY_DN24192_c0_g1_i7	-5.980602323	-2.718803438	15.11294703	0.00017517	0.019842034
TRINITY_DN2312_c0_g1_i10	-5.666361318	-3.183150807	15.01214489	0.000175255	0.019842034
TRINITY_DN7382_c1_g1_i23	-2.82023499	5.044099901	15.01003567	0.000175429	0.019842081
TRINITY_DN132622_c0_g1_i10	-2.567612811	-1.467346127	15.0095638	0.000175468	0.019842081
TRINITY_DN14271_c0_g1_i8	-2.113405622	2.265553258	15.0075518	0.000175634	0.019842081
TRINITY_DN34998_c0_g1_i27	-3.17019308	-1.58968075	15.00703385	0.000175677	0.019842081
TRINITY_DN182193_c0_g1_i7	-2.094995206	0.542366534	15.00631699	0.000175736	0.019842138
TRINITY_DN2529_c0_g1_i13	-2.900904579	-0.312654782	15.00382626	0.000175942	0.019857985
TRINITY_DN7382_c1_g1_i25	-2.796953782	1.191503119	15.00295247	0.000176014	0.019857985
TRINITY_DN90636_c0_g1_i7	-2.641339062	3.741318784	15.0024447	0.000176056	0.019857985
TRINITY_DN82692_c0_g1_i3	-5.073566551	-3.196367123	15.09914328	0.000176296	0.019864705
TRINITY_DN12894_c0_g1_i5	-4.31199064	-3.591079559	15.09484215	0.000176648	0.019888273
TRINITY_DN8452_c1_g2_i12	-2.697652985	5.398790843	14.99413756	0.000176746	0.019889975
TRINITY_DN203794_c0_g1_i1	-1.790059676	3.429095513	14.98932351	0.000177146	0.019919824
TRINITY_DN22524_c0_g1_i5	-0.821490397	1.313710012	14.98183545	0.000177771	0.019940253
TRINITY_DN32906_c0_g1_i12	-3.761167045	-1.091054547	14.98158475	0.000177792	0.019940253
TRINITY_DN201984_c0_g1_i16	-2.21105464	3.282627576	14.98081225	0.000177857	0.019940253
TRINITY_DN71956_c0_g1_i4	-4.079098068	2.580147069	14.98065507	0.00017787	0.019940253
TRINITY_DN16660_c0_g1_i5	-4.540676782	-3.161093095	14.97650957	0.000178217	0.019963963
TRINITY_DN61107_c0_g1_i1	-5.183136	-3.553498044	15.2093552	0.000178394	0.019978771
TRINITY_DN24711_c0_g2_i3	-1.670016014	0.002973644	14.97258511	0.000178546	0.019984771
TRINITY_DN1395_c2_g1_i1	-5.277280308	-1.915219703	15.20728755	0.000178563	0.019984771
TRINITY_DN711_c0_g1_i2	-4.012806386	-3.064663081	15.20592224	0.000178674	0.019984771
TRINITY_DN10530_c0_g1_i6	-6.333702977	-1.343573691	15.43468003	0.000178757	0.019988962
TRINITY_DN347424_c0_g1_i1	-4.51386147	-3.5794904	15.06675806	0.000178968	0.019998218
TRINITY_DN31619_c0_g1_i1	-4.666285556	-3.118555562	15.06674076	0.000178969	0.019998218
TRINITY_DN121489_c0_g1_i2	-5.258397631	-3.225940131	15.42940228	0.000179176	0.019998218
TRINITY_DN6649_c0_g1_i23	-2.314803773	0.824267928	14.96495855	0.000179188	0.019998218
TRINITY_DN148046_c0_g1_i1	-5.5623974	-2.76748922	15.06394057	0.000179202	0.019998218
TRINITY_DN74999_c0_g2_i1	-4.23152969	-3.247058877	15.06028807	0.000179507	0.020022799
TRINITY_DN1166_c0_g1_i14	-0.70517157	4.794760838	14.95758461	0.000179811	0.020050907
TRINITY_DN14825_c0_g1_i8	-4.581299953	-3.368490576	15.05356755	0.000180068	0.020064396
TRINITY_DN380894_c0_g1_i1	-6.060005968	-3.271286436	15.05094923	0.000180287	0.020072913
TRINITY_DN6382_c0_g1_i12	-6.105897125	-2.445814311	15.05048239	0.000180326	0.020072913
TRINITY_DN20722_c0_g1_i1	-2.79304341	4.084495031	14.94810343	0.000180615	0.020099844
TRINITY_DN118004_c0_g1_i4	-4.484090655	-3.235580575	15.04626447	0.00018068	0.020099844
TRINITY_DN5970_c0_g1_i7	-1.584786183	2.556054142	14.94650623	0.00018075	0.020099844
TRINITY_DN6649_c0_g1_i45	-2.673677129	1.583822462	14.94162678	0.000181166	0.020130832
TRINITY_DN147916_c0_g1_i3	-4.509606745	-2.790682332	15.03964237	0.000181237	0.020133663
TRINITY_DN38699_c0_g1_i6	-2.716065006	2.999424469	14.93890455	0.000181398	0.020146494
TRINITY_DN4262_c0_g1_i18	-2.669900213	1.295184405	14.93095756	0.000182078	0.020187261
TRINITY_DN177706_c0_g1_i1	-3.896046609	-0.835353773	14.92893042	0.000182251	0.020198204
TRINITY_DN3620_c0_g1_i16	-0.760944788	4.996754125	14.92865132	0.000182275	0.020198204
TRINITY_DN30285_c0_g1_i1	-6.935743667	-2.780072987	15.38909218	0.000182413	0.020208404
TRINITY_DN59428_c0_g1_i25	-3.029076354	-2.107607431	14.92487586	0.000182599	0.020218899
TRINITY_DN176_c0_g1_i12	-0.850492033	2.031653297	14.92380093	0.000182692	0.020222254
TRINITY_DN76919_c0_g3_i1	-5.269236466	-2.942240494	15.01780763	0.000183085	0.020237881
TRINITY_DN104720_c0_g1_i8	-3.123788414	1.162546939	14.91744463	0.000183239	0.020244313
TRINITY_DN481_c0_g1_i15	-1.416273449	1.56624578	14.917416	0.000183242	0.020244313
TRINITY_DN28376_c0_g1_i5	-2.402304269	3.01128965	14.9151967	0.000183433	0.020256098
TRINITY_DN3685_c0_g2_i8	-3.533435706	-0.864959293	14.91463223	0.000183482	0.020256098
TRINITY_DN54486_c0_g1_i8	-2.846444851	-1.473504501	14.9072992	0.000184116	0.020290168
TRINITY_DN4070_c0_g2_i3	-2.779914068	0.461450318	14.90108684	0.000184656	0.020335463
TRINITY_DN30425_c1_g1_i7	-2.229332727	3.016601897	14.90044218	0.000184712	0.020335463
TRINITY_DN105210_c0_g1_i2	-4.758651774	-3.583165454	15.13223163	0.000184793	0.020336746
TRINITY_DN32063_c0_g2_i2	-2.009222247	5.353522595	14.89193992	0.000185452	0.020381443
TRINITY_DN14341_c0_g1_i2	-2.081910899	3.998233374	14.89025473	0.0001856	0.02038747
TRINITY_DN3210_c0_g1_i15	-5.102216273	-2.12489356	14.98599858	0.000185813	0.020396585
TRINITY_DN43191_c0_g1_i8	-2.185430269	-0.637634669	14.88592894	0.000185978	0.020397957
TRINITY_DN231_c0_g1_i7	-2.354958901	0.653524222	14.8854903	0.000186016	0.020397957
TRINITY_DN8452_c1_g1_i9	-1.999150261	1.937795697	14.88546628	0.000186019	0.020397957
TRINITY_DN5132_c1_g1_i7	-4.39448783	-1.294170672	14.88426066	0.000186124	0.020404471
TRINITY_DN34864_c0_g1_i8	-2.809701643	0.268599211	14.87373414	0.000187049	0.020484784
TRINITY_DN111637_c0_g2_i1	-5.094133573	-3.410446997	14.97128379	0.000187089	0.020484784
TRINITY_DN109368_c0_g1_i2	-5.840126328	-2.296563916	15.32367731	0.000187795	0.020546767
TRINITY_DN1857_c0_g1_i18	-5.239694578	-2.903480944	14.96221092	0.00018788	0.020551018
TRINITY_DN14891_c0_g1_i7	-3.877285919	-1.01936586	14.86153763	0.000188126	0.020567793
TRINITY_DN20861_c0_g1_i16	-4.060841007	-3.358145228	15.09098841	0.000188311	0.020577831
TRINITY_DN6476_c0_g1_i1	-2.528617548	0.638458197	14.85713995	0.000188516	0.02059004
TRINITY_DN24192_c0_g1_i6	-5.983422459	-2.189720303	14.95248037	0.000188732	0.020605289
TRINITY_DN95717_c0_g1_i1	-5.592252265	-3.24226992	14.95057184	0.0001889	0.020611511
TRINITY_DN45015_c0_g1_i1	-2.475595279	0.636777496	14.84870614	0.000189267	0.020631159
TRINITY_DN1346_c5_g1_i1	-4.407764792	-1.401754477	14.84624554	0.000189486	0.020635141
TRINITY_DN9931_c0_g1_i21	-2.326389281	-1.806904831	14.84569306	0.000189536	0.020635141
TRINITY_DN196318_c0_g1_i37	-2.749736468	-0.88510339	14.84567702	0.000189537	0.020635141
TRINITY_DN319017_c0_g1_i1	-5.068957854	-2.846828653	14.84332698	0.000189747	0.020647812
TRINITY_DN200231_c1_g2_i2	-4.95866987	-3.409245528	14.93863649	0.000189952	0.020664982
TRINITY_DN27251_c0_g1_i11	-6.222626609	-1.943122312	14.93696357	0.000190099	0.020665795
TRINITY_DN9585_c0_g1_i7	-1.165874317	2.66302675	14.83765671	0.000190254	0.020667813
TRINITY_DN4892_c0_g1_i22	-2.19985876	1.666280972	14.83485259	0.000190506	0.020670066
TRINITY_DN14125_c0_g3_i2	-1.03400439	5.072442002	14.82784457	0.000191136	0.020707411
TRINITY_DN199917_c0_g1_i7	-5.439496189	-3.761863758	15.05786758	0.000191186	0.020707411
TRINITY_DN1146_c0_g1_i1	-4.457115311	-0.490058263	14.82330646	0.000191545	0.020741227
TRINITY_DN8973_c0_g1_i2	-2.093927867	2.946076945	14.81790529	0.000192033	0.020773696
TRINITY_DN79551_c0_g1_i12	-3.380526276	-1.631693863	14.81375787	0.000192409	0.020789931
TRINITY_DN20722_c0_g2_i15	-3.03252232	-0.344731037	14.81356022	0.000192427	0.020789931
TRINITY_DN1816_c1_g5_i2	-2.761959213	2.068642165	14.81312944	0.000192466	0.020789931
TRINITY_DN178188_c0_g1_i16	-2.140648525	3.58450129	14.80923771	0.000192819	0.020817904
TRINITY_DN33873_c0_g1_i16	-2.4790945	-2.225331228	14.80820668	0.000192913	0.020822738
TRINITY_DN5921_c0_g1_i16	-1.58009089	-0.222223459	14.80417805	0.000193279	0.020842114
TRINITY_DN2556_c0_g1_i4	-1.558713587	2.708703427	14.80123798	0.000193547	0.020848585
TRINITY_DN170853_c0_g1_i1	-4.205767768	-2.777470333	14.905124	0.000193825	0.020870329
TRINITY_DN42763_c0_g1_i15	-2.550424719	2.851525731	14.79615374	0.000194012	0.02088537
TRINITY_DN322085_c0_g1_i1	-4.816363638	-3.524239873	14.79204071	0.000194388	0.020915694
TRINITY_DN3210_c0_g1_i9	-4.745264658	-2.700963515	14.88762653	0.000194515	0.020920118
TRINITY_DN132479_c0_g1_i2	-5.024388867	-3.431903342	14.8852583	0.000194729	0.020920118
TRINITY_DN38338_c0_g1_i11	-1.079352103	1.820455086	14.78807661	0.000194752	0.020920118
TRINITY_DN14774_c0_g2_i1	-4.907027376	-2.996888517	14.88438727	0.000194808	0.020920118
TRINITY_DN104720_c0_g1_i5	-3.042368781	1.780282836	14.78553074	0.000194985	0.020923873
TRINITY_DN107662_c0_g1_i3	-6.118935937	-2.973899057	15.01243776	0.000195203	0.020930144
TRINITY_DN8594_c0_g1_i12	-2.848940203	1.878444787	14.77969812	0.000195522	0.020939468
TRINITY_DN19086_c0_g1_i14	-2.673362672	2.086782661	14.7795115	0.000195539	0.020939468
TRINITY_DN12342_c0_g2_i7	-1.350645566	3.926180424	14.77879955	0.000195605	0.020939468
TRINITY_DN0_c10235_g1_i1	-2.717760999	1.263828788	14.77826508	0.000195654	0.020939667
TRINITY_DN11729_c2_g1_i2	-2.312365761	1.449140915	14.77066896	0.000196356	0.020983846
TRINITY_DN106_c0_g1_i9	-4.642151605	-2.431137547	14.76659121	0.000196734	0.021001234
TRINITY_DN118741_c0_g1_i1	-4.868987398	-2.897602453	15.01888878	0.000196911	0.021002822
TRINITY_DN70641_c0_g1_i2	-6.120774739	-3.082084997	15.03055576	0.000197046	0.021007081
TRINITY_DN101534_c0_g1_i2	-4.066753671	-2.054426886	14.76119704	0.000197235	0.021012052
TRINITY_DN38875_c0_g1_i6	-2.240646774	1.863494711	14.75874053	0.000197464	0.021031327
TRINITY_DN14891_c0_g1_i14	-4.6526017	-2.314209434	14.75546357	0.000197769	0.021049384
TRINITY_DN29547_c1_g1_i1	-5.250667936	-3.172644802	14.84999834	0.000197953	0.021058021
TRINITY_DN86486_c0_g1_i3	-5.492800186	-2.841615851	15.20387636	0.000198078	0.021060192
TRINITY_DN48812_c0_g1_i4	-6.418802599	-1.459505747	14.84080145	0.000198802	0.021080304
TRINITY_DN111871_c1_g1_i1	-4.791916986	-2.588586305	14.7436179	0.000198877	0.021080304
TRINITY_DN11601_c0_g1_i2	-2.624049585	-0.100600991	14.74314661	0.000198921	0.021080304
TRINITY_DN61067_c0_g1_i7	-5.341531106	-2.817742676	14.83866868	0.000199	0.021080304
TRINITY_DN223634_c1_g1_i1	-5.062105917	-2.805734104	14.74111347	0.000199112	0.021080304
TRINITY_DN139556_c0_g1_i1	-5.528713844	-3.421620691	14.836458	0.000199205	0.021080304
TRINITY_DN8403_c0_g1_i10	-4.288836353	-1.940526709	14.74003168	0.000199213	0.021080304
TRINITY_DN15471_c0_g1_i4	-0.839950332	2.767585159	14.73899626	0.000199311	0.021080304
TRINITY_DN149390_c0_g1_i10	-2.788422797	1.741664436	14.73834734	0.000199372	0.021080304
TRINITY_DN403069_c0_g1_i1	-5.798936691	-3.153068635	14.83432188	0.000199403	0.021080304
TRINITY_DN138708_c0_g2_i1	-5.237811623	-3.438253866	14.73709064	0.00019949	0.021080304
TRINITY_DN59549_c0_g1_i10	-3.560990273	-1.117617652	14.73691988	0.000199506	0.021080304
TRINITY_DN86265_c0_g1_i6	-4.623883608	-3.279222016	14.73629539	0.000199565	0.021080304
TRINITY_DN118156_c0_g1_i3	-4.030677229	-1.012185502	14.8420461	0.000199595	0.021080304
TRINITY_DN4892_c0_g1_i17	-4.169284413	-3.183240724	14.7342111	0.000199761	0.021092809
TRINITY_DN1042_c0_g1_i2	-4.940968755	-2.01325241	15.18328619	0.000199903	0.021102797
TRINITY_DN53539_c0_g1_i3	-3.483988267	-0.716681846	14.73145608	0.000200021	0.021104683
TRINITY_DN3662_c0_g2_i12	-0.994939254	3.922350661	14.72845706	0.000200304	0.021114777
TRINITY_DN21205_c0_g2_i1	-5.585304013	-3.19827983	14.97919027	0.000200512	0.021114987
TRINITY_DN13269_c0_g3_i2	-0.86812164	4.181685571	14.72590609	0.000200545	0.021114987
TRINITY_DN31173_c0_g1_i15	-1.748448222	1.4704727	14.72389483	0.000200735	0.021115433
TRINITY_DN1489_c0_g1_i7	-3.064585623	-0.763511006	14.72267822	0.00020085	0.021115433
TRINITY_DN111995_c0_g1_i11	-4.696145597	-1.477355798	14.81801996	0.000200923	0.021115433
TRINITY_DN15955_c0_g1_i10	-3.066042612	-1.427485091	14.71833391	0.000201262	0.02113509
TRINITY_DN30930_c0_g1_i27	-2.769671804	3.31891082	14.71673076	0.000201415	0.021143494
TRINITY_DN11665_c0_g1_i9	-2.618120774	1.070122464	14.71647457	0.000201439	0.021143494
TRINITY_DN22176_c0_g1_i6	-2.103609997	0.168823076	14.71412225	0.000201663	0.021147465
TRINITY_DN121434_c0_g1_i19	-4.004888383	-1.672302257	14.71332294	0.000201739	0.021147465
TRINITY_DN32227_c0_g1_i5	-3.874587869	-1.824013645	14.7125594	0.000201811	0.021147465
TRINITY_DN5574_c0_g1_i2	-2.403025317	1.320681479	14.71193316	0.000201871	0.021148694
TRINITY_DN30425_c1_g1_i3	-2.417196791	1.099553447	14.70812351	0.000202234	0.021166644
TRINITY_DN163480_c0_g2_i1	-5.064826868	-3.11449493	14.80305425	0.000202329	0.021171592
TRINITY_DN19912_c0_g1_i2	-5.204466882	-3.454288392	14.70621527	0.000202416	0.021175666
TRINITY_DN14580_c0_g1_i8	-5.093306811	-3.475126091	14.93246193	0.000202486	0.021177946
TRINITY_DN1318_c0_g1_i5	-1.268872783	3.127938751	14.7027843	0.000202744	0.021194901
TRINITY_DN32010_c0_g1_i3	-3.335625119	0.857586669	14.69846631	0.000203158	0.021209461
TRINITY_DN87686_c0_g2_i1	-5.144117418	-2.807612553	14.69753675	0.000203247	0.021209461
TRINITY_DN53773_c0_g1_i5	-3.281624632	-3.032972142	14.92405387	0.000203268	0.021209461
TRINITY_DN1216_c0_g1_i12	-2.689505427	0.124097682	14.69515067	0.000203476	0.021221121
TRINITY_DN9585_c0_g1_i19	-1.260639317	2.359620165	14.68589804	0.000204366	0.021286311
TRINITY_DN297623_c0_g1_i1	-4.387570526	-2.491695987	14.68283383	0.000204662	0.021299696
TRINITY_DN8452_c1_g2_i22	-2.783874541	5.045250693	14.68139415	0.000204801	0.021299696
TRINITY_DN45234_c0_g1_i6	-2.188439214	1.379550729	14.67822153	0.000205108	0.021320802
TRINITY_DN201984_c0_g1_i17	-2.152501849	2.859545167	14.6718284	0.000205727	0.021355055
TRINITY_DN31826_c0_g1_i2	-4.292683396	-1.612158784	14.79633801	0.000205791	0.021356682
TRINITY_DN3733_c1_g1_i10	-0.844213641	3.902791333	14.66988594	0.000205916	0.021359543
TRINITY_DN20251_c0_g1_i36	-1.42625567	2.291628887	14.66947278	0.000205956	0.021359543
TRINITY_DN117556_c0_g1_i8	-3.0332738	-0.807834082	14.66504003	0.000206387	0.021367958
TRINITY_DN31843_c0_g1_i2	-2.757170832	3.972825703	14.6647947	0.000206411	0.021367958
TRINITY_DN49999_c0_g1_i4	-5.420922978	-2.674233483	14.92763847	0.000206514	0.02137113
TRINITY_DN31915_c0_g1_i2	-1.520095258	2.834974308	14.6627743	0.000206608	0.02137113
TRINITY_DN8110_c0_g3_i2	-2.551535309	3.818175601	14.66111066	0.000206771	0.021377899
TRINITY_DN19086_c0_g1_i8	-2.839076177	0.959599258	14.65788333	0.000207086	0.021390098
TRINITY_DN35721_c0_g1_i3	-4.400265524	-2.118044844	14.88202311	0.000207222	0.021390098
TRINITY_DN2550_c0_g1_i5	-1.336478314	1.071300065	14.65629972	0.000207241	0.021390098
TRINITY_DN99246_c0_g1_i1	-5.260277137	-3.667829154	14.7514847	0.000207252	0.021390098
TRINITY_DN14234_c0_g1_i2	-4.400688722	-2.75412219	14.75002731	0.000207393	0.021397105
TRINITY_DN30995_c0_g1_i1	-4.939282562	-3.607368415	14.74941456	0.000207452	0.021398219
TRINITY_DN45477_c0_g1_i2	-0.767714039	4.474040586	14.65326535	0.000207538	0.021399256
TRINITY_DN5921_c0_g1_i11	-1.711417845	-0.184961989	14.65304964	0.000207559	0.021399256
TRINITY_DN5549_c0_g1_i28	-2.177926074	-1.181639841	14.64714478	0.000208138	0.021420123
TRINITY_DN3919_c0_g1_i36	-4.029555571	5.321896244	14.64486873	0.000208362	0.021426335
TRINITY_DN224465_c0_g1_i1	-1.483570149	3.458736756	14.64355441	0.000208491	0.021426335
TRINITY_DN64231_c0_g1_i4	-4.369062056	-0.915311089	14.64340245	0.000208506	0.021426335
TRINITY_DN7426_c0_g1_i2	-2.600880742	3.337653315	14.64251539	0.000208594	0.021426335
TRINITY_DN16340_c0_g1_i1	-2.81566512	-0.343454078	14.64118933	0.000208724	0.021431421
TRINITY_DN43191_c0_g1_i4	-2.046504913	0.850913639	14.63992943	0.000208848	0.021437086
TRINITY_DN17433_c0_g1_i4	-2.793832403	-1.054448494	14.63694378	0.000209143	0.021438869
TRINITY_DN76761_c0_g1_i5	-2.621145349	3.021057954	14.63648511	0.000209188	0.021438869
TRINITY_DN101207_c0_g1_i13	-2.106881184	0.821591651	14.63548387	0.000209287	0.021438869
TRINITY_DN7382_c1_g1_i42	-2.586079084	2.586541148	14.63247508	0.000209585	0.021448326
TRINITY_DN69894_c0_g1_i1	-5.697915854	-2.560564565	15.07567968	0.000209727	0.021448326
TRINITY_DN30430_c0_g1_i10	-2.377150998	1.815804529	14.63077575	0.000209753	0.021448326
TRINITY_DN15003_c1_g1_i8	-0.987324553	3.93370764	14.62657738	0.000210169	0.021456678
TRINITY_DN18067_c0_g1_i25	-2.330592666	1.610970744	14.62635076	0.000210192	0.021456678
TRINITY_DN11729_c0_g2_i14	-0.889817889	8.032145031	14.62592988	0.000210233	0.021456678
TRINITY_DN122296_c0_g1_i5	-2.337004404	3.400101269	14.6236751	0.000210457	0.021472432
TRINITY_DN10815_c0_g1_i14	-4.564947539	-3.230244796	14.61985025	0.000210838	0.021500041
TRINITY_DN2671_c0_g1_i24	-1.635850805	0.997010674	14.61948604	0.000210874	0.021500041
TRINITY_DN8676_c0_g1_i7	-5.222141902	-2.005139806	15.06259667	0.000210955	0.021503364
TRINITY_DN8973_c0_g1_i8	-1.970279806	2.94846531	14.61536927	0.000211284	0.021526963
TRINITY_DN29770_c0_g1_i2	-6.519780747	-3.196238227	14.86283964	0.000211463	0.021540164
TRINITY_DN36175_c0_g1_i1	-6.47858824	-1.82010019	14.70758464	0.000211539	0.021542925
TRINITY_DN123567_c0_g1_i1	-1.53196493	3.160447313	14.61157303	0.000211663	0.021550669
TRINITY_DN27038_c0_g2_i1	-7.480242907	-2.46971297	14.70312525	0.000211979	0.021572858
TRINITY_DN54980_c0_g1_i5	-5.460126132	-3.320236675	14.70066929	0.000212222	0.021582664
TRINITY_DN95614_c0_g1_i1	-5.007744735	-2.50935439	14.60054915	0.000212768	0.021617915
TRINITY_DN65976_c0_g1_i12	-1.695796944	0.276233568	14.59941216	0.000212883	0.021617915
TRINITY_DN200066_c0_g1_i2	-5.308523032	-3.293838588	14.6937177	0.000212912	0.021617915
TRINITY_DN18924_c0_g1_i6	-4.424396155	-3.328745066	14.69260496	0.000213022	0.021624168
TRINITY_DN109877_c0_g1_i1	-6.354128547	-3.444552117	15.07564238	0.000213116	0.021628749
TRINITY_DN4245_c0_g1_i2	-4.064546652	-2.362471005	14.59517814	0.000213309	0.021642869
TRINITY_DN5397_c0_g1_i25	-5.703986834	-3.347494621	14.68927427	0.000213353	0.021642869
TRINITY_DN57472_c2_g1_i2	-5.630821317	-2.65146391	14.85097409	0.000213869	0.02167495
TRINITY_DN119871_c1_g3_i2	-1.561570223	3.979441898	14.58916844	0.000213915	0.02167495
TRINITY_DN7382_c1_g1_i26	-2.082612018	4.68549686	14.5845508	0.000214382	0.021704081
TRINITY_DN90078_c0_g1_i1	-5.512144066	-2.91128595	14.67604815	0.000214674	0.021713174
TRINITY_DN177196_c2_g1_i1	-3.390628787	-0.101194075	14.6850292	0.000214735	0.021713174
TRINITY_DN317661_c0_g1_i1	-5.750195138	-2.828010625	15.02028411	0.000214978	0.021724924
TRINITY_DN4496_c0_g1_i15	-0.983103152	1.211963707	14.57847106	0.000214999	0.021724924
TRINITY_DN116733_c0_g1_i5	-4.706656983	-0.397174403	14.57667732	0.000215181	0.021730226
TRINITY_DN341305_c0_g1_i1	-4.757398611	-3.166090505	14.79969653	0.000215199	0.021730226
TRINITY_DN96722_c0_g1_i6	-4.88328329	-3.350002498	14.66914504	0.000215367	0.021733659
TRINITY_DN170685_c0_g1_i2	-4.9442979	-3.683667515	14.66900783	0.000215381	0.021733659
TRINITY_DN57625_c0_g3_i1	-5.219292491	-2.781652768	14.66189584	0.000216097	0.021761154
TRINITY_DN40917_c0_g1_i1	-2.802246452	0.144092723	14.56603222	0.000216266	0.021765095
TRINITY_DN18391_c0_g1_i1	-2.477380856	0.77822416	14.5653762	0.000216333	0.021765095
TRINITY_DN196318_c0_g1_i9	-2.746519326	-0.427292267	14.56367547	0.000216507	0.021777629
TRINITY_DN146984_c0_g1_i1	-5.886201538	-2.341738818	14.80612662	0.000217021	0.021804712
TRINITY_DN163880_c0_g3_i1	-6.350413136	-3.275877452	15.29406034	0.00021732	0.02182456
TRINITY_DN36467_c0_g1_i7	-4.59485741	-2.737689679	14.55264132	0.000217639	0.021844215
TRINITY_DN3620_c0_g1_i4	-0.796510849	5.194527978	14.55243009	0.000217661	0.021844215
TRINITY_DN69246_c0_g1_i1	-3.518889532	-0.456970712	14.54935709	0.000217977	0.021865691
TRINITY_DN32662_c0_g1_i6	-3.792872576	-3.246445827	14.64211644	0.000218101	0.021873193
TRINITY_DN145148_c0_g2_i2	-5.491392668	-3.161368616	14.76931366	0.000218222	0.021874571
TRINITY_DN237917_c0_g1_i4	-5.974932811	-3.309373733	14.54657555	0.000218264	0.021874571
TRINITY_DN4436_c0_g2_i32	-2.300056625	2.027576243	14.54562252	0.000218362	0.021879459
TRINITY_DN1146_c0_g1_i11	-4.771842754	-0.278953535	14.54025073	0.000218917	0.021910211
TRINITY_DN4436_c0_g2_i9	-2.4554843	2.237218276	14.53886642	0.00021906	0.021914615
TRINITY_DN43554_c0_g1_i6	-4.234484501	1.513349353	14.63218341	0.000219115	0.021915123
TRINITY_DN9226_c1_g1_i9	-1.404648775	3.381325326	14.53634877	0.000219321	0.021925802
TRINITY_DN16931_c0_g2_i4	-0.638984903	5.437648424	14.53545481	0.000219414	0.021927796
TRINITY_DN82091_c0_g1_i1	-5.162614015	-3.241579504	14.53519828	0.00021944	0.021927796
TRINITY_DN8110_c0_g3_i1	-2.510729948	3.775120139	14.52690456	0.000220302	0.021990224
TRINITY_DN674_c0_g1_i5	-1.717917729	1.981716379	14.52498332	0.000220502	0.021990224
TRINITY_DN6986_c0_g1_i23	-2.211833037	1.014084033	14.52489263	0.000220512	0.021990224
TRINITY_DN12916_c0_g1_i18	-1.880213846	0.629330013	14.52393585	0.000220612	0.021990224
TRINITY_DN78227_c0_g1_i6	-5.442684186	-3.249914449	14.61368728	0.000221016	0.022016156
TRINITY_DN172580_c0_g1_i3	-4.468245961	-1.434408033	14.65281669	0.000221023	0.022016156
TRINITY_DN16670_c0_g1_i10	-5.487259786	-2.17547456	14.78664762	0.000221566	0.022040279
TRINITY_DN45898_c0_g2_i7	-3.310857964	-1.162897519	14.51263162	0.000221794	0.022044475
TRINITY_DN29824_c0_g1_i1	-1.753704433	0.819399905	14.51251077	0.000221806	0.022044475
TRINITY_DN38595_c0_g1_i4	-0.800130009	4.735040327	14.50775512	0.000222306	0.022059332
TRINITY_DN3210_c0_g1_i30	-4.992522178	-1.801669442	14.77308067	0.000222942	0.02209269
TRINITY_DN17887_c0_g1_i36	-4.034363622	-3.341011904	14.5907484	0.000223396	0.022127761
TRINITY_DN6320_c0_g1_i27	-4.604967624	-1.949255449	14.4959899	0.000223546	0.022133767
TRINITY_DN28376_c0_g1_i6	-2.59580598	3.950914461	14.49035291	0.000224142	0.022181764
TRINITY_DN249_c0_g1_i13	-2.544302419	0.900344395	14.48628634	0.000224574	0.022214503
TRINITY_DN14357_c0_g1_i5	-2.340045184	2.977806958	14.48231885	0.000224996	0.022230625
TRINITY_DN11737_c0_g1_i3	-5.161503596	-3.400461865	14.5738738	0.000225164	0.022233054
TRINITY_DN45476_c0_g1_i9	-4.161111036	-3.019068312	14.69181408	0.000226132	0.022298643
TRINITY_DN9347_c0_g1_i5	-1.547275387	2.437794731	14.47019181	0.00022629	0.022304279
TRINITY_DN9821_c0_g1_i6	-2.759076912	2.611299945	14.46919515	0.000226397	0.022309815
TRINITY_DN6649_c0_g1_i47	-2.606545989	1.429372785	14.46554378	0.000226788	0.022333425
TRINITY_DN152326_c0_g1_i2	-5.682451451	-2.992436294	14.90003759	0.000226845	0.022334109
TRINITY_DN173_c0_g1_i5	-1.769907529	1.879599373	14.46411542	0.000226941	0.022337911
TRINITY_DN93325_c0_g1_i1	-5.576865676	-3.128028001	14.55606693	0.000227046	0.022337911
TRINITY_DN94144_c0_g1_i1	-1.503689783	1.129754719	14.46306862	0.000227054	0.022337911
TRINITY_DN10509_c0_g1_i10	-4.698208226	-2.035719257	14.45981508	0.000227403	0.022345282
TRINITY_DN40294_c0_g1_i5	-4.733752506	-3.155822047	14.67946651	0.000227419	0.022345282
TRINITY_DN12661_c1_g3_i2	-4.770824901	-0.564131784	14.45847682	0.000227547	0.022348386
TRINITY_DN30930_c0_g1_i9	-2.772988558	1.554077125	14.45747306	0.000227655	0.022349056
TRINITY_DN74317_c0_g1_i2	-5.731954244	-2.2175687	14.88945634	0.000227922	0.022353697
TRINITY_DN24711_c0_g2_i2	-1.604480214	0.776590414	14.45298815	0.000228139	0.022353697
TRINITY_DN47187_c0_g1_i4	-2.845137032	2.026482662	14.45280787	0.000228158	0.022353697
TRINITY_DN170241_c0_g1_i9	-2.002434607	2.868203706	14.4520676	0.000228238	0.022355937
TRINITY_DN110375_c0_g1_i5	-5.489288514	-3.216188799	14.54320146	0.000228415	0.022363944
TRINITY_DN251377_c0_g1_i3	-6.441015092	-2.716440061	14.93646798	0.000228583	0.022375443
TRINITY_DN24192_c0_g1_i8	-5.825571231	-2.970295742	14.53830383	0.000228938	0.022391589
TRINITY_DN39542_c0_g1_i1	-4.898719402	-2.166743053	14.54753236	0.000228959	0.022391589
TRINITY_DN30430_c0_g1_i13	-2.418260689	1.944021318	14.44484374	0.00022902	0.022391589
TRINITY_DN0_c11241_g1_i1	-4.894420973	-0.788600287	14.66361532	0.000229082	0.022391589
TRINITY_DN11685_c0_g2_i7	-2.278195361	1.886034404	14.42784395	0.000230869	0.022514367
TRINITY_DN59268_c0_g1_i15	-2.958211748	-2.900629566	14.64582875	0.000230964	0.022518602
TRINITY_DN36189_c0_g1_i1	-4.526540003	-2.916955233	14.51866693	0.00023105	0.022522009
TRINITY_DN135856_c0_g1_i1	-5.643306514	-2.971485412	14.6442795	0.000231128	0.022522031
TRINITY_DN21340_c0_g1_i7	-5.265877154	-3.292281042	14.66621261	0.000231386	0.022522031
TRINITY_DN88619_c0_g1_i2	-2.435093827	2.837373538	14.42292777	0.000231407	0.022522031
TRINITY_DN25271_c0_g1_i3	-4.68370937	-1.716313578	14.42128392	0.000231587	0.022529881
TRINITY_DN27818_c0_g1_i8	-2.696067161	0.355997796	14.4194056	0.000231793	0.022535779
TRINITY_DN103421_c0_g1_i3	-2.399791013	4.061783493	14.419332	0.000231801	0.022535779
TRINITY_DN40917_c0_g1_i19	-2.383194533	3.174630631	14.41744987	0.000232008	0.022535779
TRINITY_DN3299_c0_g1_i1	-2.962339724	2.032802143	14.4155997	0.000232211	0.022541002
TRINITY_DN116621_c0_g1_i1	-4.539892104	-3.42913919	14.50611034	0.00023241	0.022554344
TRINITY_DN56697_c0_g1_i1	-3.326038248	0.715701719	14.41292251	0.000232505	0.022554344
TRINITY_DN20251_c0_g1_i1	-1.472924183	2.795453306	14.40945327	0.000232887	0.022578625
TRINITY_DN10509_c0_g1_i1	-2.549940938	1.767107454	14.40832914	0.000233011	0.022578625
TRINITY_DN73017_c0_g1_i1	-4.905747629	-2.552073863	14.4992466	0.000233157	0.022582847
TRINITY_DN4245_c0_g1_i16	-4.287081432	-2.646363391	14.40458755	0.000233424	0.022593851
TRINITY_DN7782_c0_g1_i9	-5.101557047	-3.256646747	14.49382951	0.000233749	0.022606473
TRINITY_DN138907_c0_g1_i4	-5.677221226	-2.986361225	14.61769704	0.000233972	0.022609837
TRINITY_DN1851_c0_g1_i5	-1.224218073	4.826806593	14.39835475	0.000234114	0.022609837
TRINITY_DN176891_c0_g2_i1	-5.42280315	6.383029973	14.39800442	0.000234153	0.022609837
TRINITY_DN1153_c1_g1_i11	-2.220917282	0.400606829	14.39475146	0.000234514	0.022626886
TRINITY_DN10312_c2_g2_i1	-2.819388443	4.460045652	14.39432323	0.000234561	0.022626886
TRINITY_DN3620_c0_g1_i18	-0.825914	4.92873453	14.38996834	0.000235045	0.02264477
TRINITY_DN103386_c0_g2_i1	-5.64295936	-1.867694261	14.48169561	0.000235079	0.02264477
TRINITY_DN73017_c0_g1_i2	-5.228091536	-2.89631991	14.47919576	0.000235354	0.022650258
TRINITY_DN18391_c0_g1_i15	-2.543309596	0.604269429	14.3869659	0.00023538	0.022650258
TRINITY_DN21054_c0_g1_i4	-2.485329765	-0.160113555	14.38685179	0.000235392	0.022650258
TRINITY_DN251377_c0_g1_i2	-5.583205144	-3.285216333	14.86970575	0.000235469	0.022652688
TRINITY_DN68658_c0_g1_i1	-5.634970943	-2.168668444	14.47709919	0.000235585	0.02265648
TRINITY_DN45015_c0_g1_i5	-2.463569095	0.827166195	14.38477683	0.000235624	0.02265648
TRINITY_DN54823_c0_g1_i11	-7.57265907	-1.694264614	14.47483177	0.000235835	0.022668127
TRINITY_DN80889_c0_g1_i3	-4.199345252	-2.938650604	14.38046305	0.000236105	0.022674393
TRINITY_DN94144_c0_g1_i2	-1.59278543	0.051209127	14.37947675	0.000236216	0.022680051
TRINITY_DN20251_c0_g1_i7	-1.512750783	2.225880046	14.3780209	0.000236379	0.022685822
TRINITY_DN182193_c0_g1_i20	-2.113610521	0.582241902	14.37684696	0.00023651	0.022693501
TRINITY_DN184091_c0_g1_i10	-4.037954199	-3.501141448	14.46743352	0.000236652	0.022694305
TRINITY_DN4262_c0_g1_i15	-2.779794177	0.992219747	14.37313522	0.000236926	0.022708741
TRINITY_DN133150_c0_g1_i2	-5.565536821	-3.393063556	14.36968743	0.000237313	0.02273104
TRINITY_DN132045_c0_g1_i2	-4.140950457	-3.16832241	14.46070516	0.000237398	0.02273114
TRINITY_DN56460_c0_g1_i1	-6.380017405	-2.61917036	14.46040135	0.000237432	0.02273114
TRINITY_DN2660_c0_g1_i18	-2.247177654	-0.008591866	14.36787508	0.000237517	0.02273114
TRINITY_DN8617_c1_g1_i5	-6.027029805	-1.862322177	14.36350657	0.000238009	0.022768028
TRINITY_DN164932_c0_g1_i1	-4.991976936	-3.410951389	14.45362019	0.000238187	0.022776287
TRINITY_DN1094_c0_g4_i4	-7.471306188	-1.944077705	14.45249066	0.000238313	0.022777352
TRINITY_DN1151_c0_g1_i9	-3.934566913	-3.127570065	14.35910909	0.000238505	0.022778009
TRINITY_DN28117_c0_g1_i2	-6.205942721	-2.523728308	14.60625228	0.000239204	0.022808193
TRINITY_DN38564_c0_g3_i1	-4.985028188	-3.396467107	14.56656297	0.000239543	0.022829274
TRINITY_DN264560_c0_g1_i1	-5.201106163	-2.864290127	14.44081861	0.000239618	0.022829274
TRINITY_DN1094_c0_g4_i9	-7.004504158	-2.439997429	14.44069545	0.000239632	0.022829274
TRINITY_DN23979_c0_g1_i17	-1.056744642	3.470802877	14.34802591	0.00023976	0.022836598
TRINITY_DN24106_c0_g1_i3	-2.563316854	1.736193631	14.34465368	0.000240143	0.02285338
TRINITY_DN32662_c0_g1_i5	-4.164115363	-3.430620853	14.43241607	0.000240562	0.02287147
TRINITY_DN76761_c0_g1_i6	-2.523394173	2.044375894	14.34036632	0.000240632	0.02287147
TRINITY_DN151269_c0_g2_i4	-3.844004928	-2.985575857	14.42846568	0.000241007	0.022892113
TRINITY_DN7406_c0_g1_i18	-0.899833565	2.709241461	14.33578238	0.000241155	0.022892113
TRINITY_DN24106_c0_g1_i6	-3.007521951	-0.086428108	14.33513394	0.000241229	0.022892113
TRINITY_DN25232_c0_g1_i1	-4.266919812	-2.09605899	14.33339075	0.000241428	0.022892113
TRINITY_DN172746_c0_g1_i11	-2.827261094	1.286546475	14.33315004	0.000241456	0.022892113
TRINITY_DN18347_c0_g1_i19	-3.909110964	-3.447950305	14.54908385	0.000241479	0.022892113
TRINITY_DN782_c0_g1_i14	-3.53403174	-1.829542176	14.58379713	0.000241678	0.022892113
TRINITY_DN7382_c1_g1_i1	-2.553261789	3.657487048	14.33038995	0.000241771	0.022892113
TRINITY_DN632_c0_g1_i11	-1.340226144	1.658949871	14.33002594	0.000241813	0.022892113
TRINITY_DN4245_c0_g1_i23	-4.336353184	-3.310666966	14.32855193	0.000241982	0.022895101
TRINITY_DN8695_c0_g1_i12	-5.101785023	-2.879132548	14.74908027	0.000242707	0.022932681
TRINITY_DN83915_c0_g2_i1	-5.731601262	-3.373317662	14.41267532	0.000242795	0.022932681
TRINITY_DN4598_c0_g1_i9	-4.481521757	-3.267329618	14.31827346	0.000243163	0.022946084
TRINITY_DN15003_c1_g1_i9	-0.947430018	4.280750782	14.31786609	0.00024321	0.022946084
TRINITY_DN9342_c0_g2_i1	-2.363473685	5.930991268	14.31615142	0.000243408	0.022951304
TRINITY_DN42197_c1_g1_i1	-4.977263974	-2.349182614	14.31533976	0.000243501	0.022955229
TRINITY_DN12916_c0_g1_i13	-1.844478864	1.180446251	14.31437919	0.000243612	0.022955875
TRINITY_DN19616_c0_g1_i42	-1.888088447	2.581918545	14.31294277	0.000243778	0.022966601
TRINITY_DN121613_c0_g1_i11	-4.131443315	-1.140355916	14.39977912	0.000244265	0.02298304
TRINITY_DN1216_c0_g1_i6	-2.651138129	-0.12172438	14.30719155	0.000244443	0.022990025
TRINITY_DN30930_c0_g1_i22	-2.470350521	-0.291367706	14.30375672	0.000244842	0.023017667
TRINITY_DN29824_c0_g1_i20	-1.76590819	1.019424387	14.30114817	0.000245144	0.023032172
TRINITY_DN129716_c0_g1_i1	-5.309956899	-3.422914968	14.39157949	0.000245205	0.023032172
TRINITY_DN11083_c1_g1_i38	-8.500599642	-1.294046003	14.51378298	0.000245437	0.023046592
TRINITY_DN6948_c0_g1_i2	-5.79847394	-3.285187479	14.54842346	0.000245629	0.023057282
TRINITY_DN78916_c0_g1_i4	-6.197425282	-1.867524567	14.29536805	0.000245817	0.023058874
TRINITY_DN20287_c0_g1_i1	-5.715144797	-3.404912661	14.51009393	0.000245854	0.023058874
TRINITY_DN188234_c0_g1_i7	-5.096888669	-2.687464532	14.84347495	0.000246526	0.023092383
TRINITY_DN90636_c0_g1_i9	-2.637371684	3.536243776	14.28884552	0.000246578	0.023092383
TRINITY_DN226984_c0_g1_i1	-4.60566672	-3.167492056	14.28147398	0.000247441	0.023156268
TRINITY_DN135576_c0_g1_i3	-4.722481882	-3.394634276	14.37155433	0.000247515	0.023156268
TRINITY_DN6649_c1_g1_i16	-3.537124719	-1.010296464	14.2807106	0.00024753	0.023156268
TRINITY_DN25283_c0_g2_i1	-6.550298244	-0.883106098	14.49313424	0.000247783	0.023157889
TRINITY_DN20717_c0_g2_i2	-6.958131954	-1.959846331	14.36667232	0.000248081	0.023174189
TRINITY_DN8452_c1_g2_i13	-2.68280173	2.349743166	14.27377032	0.000248346	0.023184364
TRINITY_DN32756_c0_g1_i9	-3.767622714	-2.349385562	14.2731254	0.000248422	0.023186392
TRINITY_DN678_c0_g1_i3	-1.843180761	1.496743923	14.27108572	0.000248662	0.023199012
TRINITY_DN130946_c0_g1_i4	-2.886031807	0.599333203	14.27010759	0.000248778	0.023203151
TRINITY_DN24106_c0_g1_i10	-2.494004794	1.466763179	14.26933487	0.000248869	0.023203151
TRINITY_DN3919_c0_g1_i24	-3.448862621	7.074559693	14.26369002	0.000249536	0.023241199
TRINITY_DN201984_c0_g1_i15	-2.21983352	2.259692903	14.2627397	0.000249648	0.023246767
TRINITY_DN8199_c1_g4_i1	-2.553748294	1.528499588	14.26074515	0.000249884	0.023258948
TRINITY_DN176891_c0_g2_i3	-6.050195496	1.620932201	14.35875715	0.000250077	0.023267055
TRINITY_DN27495_c0_g1_i3	-2.950352028	2.607328107	14.25347566	0.000250747	0.023299406
TRINITY_DN81842_c0_g1_i1	-6.234090889	-3.357061226	14.34281948	0.000250869	0.023299406
TRINITY_DN5700_c1_g1_i2	-5.257712056	-3.014507513	14.34261745	0.000250893	0.023299406
TRINITY_DN9174_c0_g1_i4	-4.497710976	-3.475261672	14.34255759	0.0002509	0.023299406
TRINITY_DN157793_c0_g1_i5	-4.885979614	-3.534150353	14.24684806	0.000251536	0.023333994
TRINITY_DN11665_c0_g1_i6	-2.573209628	0.960238693	14.24530154	0.000251721	0.023345635
TRINITY_DN7406_c0_g1_i17	-0.942194612	4.729347184	14.238777	0.000252501	0.02338653
TRINITY_DN14019_c0_g2_i5	-2.118140264	1.519260159	14.23813893	0.000252577	0.02338653
TRINITY_DN15981_c0_g1_i3	-2.241682245	-0.021200841	14.23722059	0.000252687	0.02338653
TRINITY_DN37421_c0_g1_i3	-5.358703155	-3.585571293	14.4503395	0.000252719	0.02338653
TRINITY_DN45015_c0_g1_i13	-2.550246757	0.455976332	14.23423732	0.000253045	0.023405097
TRINITY_DN8665_c0_g1_i4	-0.989569111	4.017157577	14.2307812	0.00025346	0.023414057
TRINITY_DN30469_c0_g1_i6	-2.083364812	2.093838662	14.22920679	0.000253649	0.023421745
TRINITY_DN7899_c0_g3_i1	-8.349536807	3.805944211	14.46428797	0.000253861	0.023430759
TRINITY_DN66516_c0_g1_i3	-4.074723396	-1.959246218	14.22688468	0.000253929	0.023430759
TRINITY_DN109368_c0_g1_i6	-5.321046526	-2.881481812	14.64703737	0.000254073	0.023431493
TRINITY_DN2492_c0_g2_i9	-2.394959939	0.078066836	14.22538891	0.000254109	0.023431493
TRINITY_DN92026_c0_g1_i1	-4.93712847	-3.70398199	14.43716179	0.000254259	0.023433961
TRINITY_DN54519_c0_g1_i22	-3.817373759	-1.273692883	14.22361967	0.000254322	0.023434874
TRINITY_DN113321_c0_g1_i4	-4.355891285	-2.466024048	14.31295071	0.000254405	0.023435319
TRINITY_DN173929_c1_g1_i1	-4.81921283	-3.160730121	14.22269971	0.000254433	0.023435319
TRINITY_DN283070_c0_g1_i1	-4.382454467	-3.61694488	14.42792891	0.000255344	0.023493691
TRINITY_DN181347_c0_g1_i1	-4.524552548	-2.360022967	14.31386578	0.000255386	0.023493691
TRINITY_DN82391_c0_g2_i3	-6.751529661	-2.955611849	14.47343362	0.000255691	0.023511797
TRINITY_DN43187_c0_g1_i4	-4.901695818	-3.284188005	14.30205505	0.000255707	0.023511797
TRINITY_DN47403_c0_g1_i11	-2.903851844	1.521393277	14.21111651	0.000255835	0.023511797
TRINITY_DN2492_c0_g2_i5	-2.358898758	1.248572916	14.21099802	0.00025585	0.023511797
TRINITY_DN42763_c0_g1_i12	-2.665500766	2.725896574	14.20906151	0.000256085	0.023523885
TRINITY_DN114289_c0_g1_i9	-4.491799015	-2.932125645	14.20871149	0.000256127	0.023523885
TRINITY_DN23271_c0_g1_i1	-2.874016878	-0.132127742	14.20859124	0.000256142	0.023523885
TRINITY_DN3577_c0_g3_i4	-2.679448076	1.748529433	14.20815994	0.000256194	0.023523885
TRINITY_DN71956_c0_g1_i15	-2.508747382	3.264670086	14.20692542	0.000256344	0.023532771
TRINITY_DN203224_c0_g1_i5	-3.719009634	-2.266195403	14.20557226	0.000256509	0.023540005
TRINITY_DN18022_c0_g1_i8	-4.908704505	-3.227134929	14.29475851	0.000256583	0.023540005
TRINITY_DN21491_c0_g1_i6	-3.669956706	-2.308134785	14.20326596	0.00025679	0.023554068
TRINITY_DN2660_c0_g1_i1	-2.574846444	-1.263593935	14.20168242	0.000256983	0.023566873
TRINITY_DN230162_c0_g1_i1	-4.659205508	-3.242479813	14.2899103	0.000257167	0.023576647
TRINITY_DN36737_c0_g1_i1	-3.896782894	-0.208417805	14.19993285	0.000257196	0.023576647
TRINITY_DN2756_c0_g1_i12	-1.420276363	3.803785775	14.19732686	0.000257514	0.023591118
TRINITY_DN192626_c0_g1_i1	-4.747645753	-1.698570144	14.19631272	0.000257638	0.023597575
TRINITY_DN19365_c0_g1_i1	-0.789462119	3.844549686	14.19112559	0.000258273	0.023636106
TRINITY_DN3163_c0_g1_i8	-2.831039171	-1.744830018	14.18887316	0.000258549	0.023649305
[truncated: 219,781 more rows]
