# Supplementary material for: A genotype × environment experiment reveals contrasting response strategies to drought between populations of a keystone species (Artemisia tridentata; Asteraceae)
Source: Plant Environ Interact. 2023 Jul 24;4(4):201–14. doi: 10.1002/pei3.10119 (PMC10423975; doi:10.1002/pei3.10119)
Supplement: Supplementary file 8 — Table S8. [file PEI3-4-201-s002.csv]

Table S8. Panther GO Eenrichment results for all comaprisons.
Up-regulated DEGs in leaf tissues shared between population comparisons
Analysis Type:	PANTHER Overrepresentation Test (Released 20220202)
Annotation Version and Release Date:	GO Ontology database DOI: 10.5281/zenodo.6399963 Released 2022-03-22
Analyzed List:	upload_1 (Arabidopsis thaliana)
Reference List:	Arabidopsis thaliana (all genes in database)
Test Type:	FISHER
Correction:	FDR
GO biological process complete	Arabidopsis thaliana - REFLIST (27430)	upload_1 (512)	upload_1 (expected)	upload_1 (over/under)	upload_1 (fold Enrichment)	upload_1 (raw P-value)	upload_1 (FDR)
tyrosine catabolic process (GO:0006572)	5	3	0.09	+	32.14	3.20E-04	1.52E-02
mitochondrial ADP transmembrane transport (GO:0140021)	5	3	0.09	+	32.14	3.20E-04	1.51E-02
mitochondrial ATP transmembrane transport (GO:1990544)	5	3	0.09	+	32.14	3.20E-04	1.50E-02
tyrosine metabolic process (GO:0006570)	12	5	0.22	+	22.32	1.04E-05	9.93E-04
ATP transport (GO:0015867)	11	4	0.21	+	19.48	1.30E-04	7.56E-03
ADP transport (GO:0015866)	11	4	0.21	+	19.48	1.30E-04	7.48E-03
L-phenylalanine biosynthetic process (GO:0009094)	13	4	0.24	+	16.48	2.19E-04	1.16E-02
erythrose 4-phosphate/phosphoenolpyruvate family amino acid biosynthetic process (GO:1902223)	13	4	0.24	+	16.48	2.19E-04	1.15E-02
purine ribonucleotide transport (GO:0015868)	14	4	0.26	+	15.31	2.78E-04	1.42E-02
purine nucleotide transport (GO:0015865)	15	4	0.28	+	14.29	3.47E-04	1.61E-02
aromatic amino acid family biosynthetic process, prephenate pathway (GO:0009095)	15	4	0.28	+	14.29	3.47E-04	1.60E-02
adenine nucleotide transport (GO:0051503)	15	4	0.28	+	14.29	3.47E-04	1.59E-02
nucleotide transport (GO:0006862)	19	5	0.35	+	14.1	6.45E-05	4.47E-03
oxylipin biosynthetic process (GO:0031408)	17	4	0.32	+	12.61	5.21E-04	2.16E-02
L-phenylalanine metabolic process (GO:0006558)	26	6	0.49	+	12.36	2.22E-05	1.84E-03
erythrose 4-phosphate/phosphoenolpyruvate family amino acid metabolic process (GO:1902221)	26	6	0.49	+	12.36	2.22E-05	1.82E-03
oxylipin metabolic process (GO:0031407)	19	4	0.35	+	11.28	7.48E-04	2.94E-02
aromatic amino acid family catabolic process (GO:0009074)	21	4	0.39	+	10.2	1.04E-03	4.00E-02
protein refolding (GO:0042026)	35	6	0.65	+	9.18	9.59E-05	5.89E-03
chaperone cofactor-dependent protein refolding (GO:0051085)	47	8	0.88	+	9.12	6.88E-06	7.11E-04
'de novo' post-translational protein folding (GO:0051084)	47	8	0.88	+	9.12	6.88E-06	6.99E-04
'de novo' protein folding (GO:0006458)	52	8	0.97	+	8.24	1.33E-05	1.23E-03
lipid oxidation (GO:0034440)	51	7	0.95	+	7.35	8.92E-05	5.65E-03
taxis (GO:0042330)	44	6	0.82	+	7.31	2.95E-04	1.47E-02
positive chemotaxis (GO:0050918)	44	6	0.82	+	7.31	2.95E-04	1.46E-02
lignin biosynthetic process (GO:0009809)	44	6	0.82	+	7.31	2.95E-04	1.45E-02
pollen tube guidance (GO:0010183)	44	6	0.82	+	7.31	2.95E-04	1.44E-02
chemotaxis (GO:0006935)	44	6	0.82	+	7.31	2.95E-04	1.42E-02
organophosphate ester transport (GO:0015748)	46	6	0.86	+	6.99	3.66E-04	1.66E-02
cellular response to unfolded protein (GO:0034620)	46	6	0.86	+	6.99	3.66E-04	1.65E-02
locomotion (GO:0040011)	46	6	0.86	+	6.99	3.66E-04	1.64E-02
response to unfolded protein (GO:0006986)	46	6	0.86	+	6.99	3.66E-04	1.62E-02
lignin metabolic process (GO:0009808)	56	7	1.05	+	6.7	1.52E-04	8.68E-03
protein complex oligomerization (GO:0051259)	56	7	1.05	+	6.7	1.52E-04	8.60E-03
response to topologically incorrect protein (GO:0035966)	72	9	1.34	+	6.7	1.76E-05	1.57E-03
chaperone-mediated protein folding (GO:0061077)	66	8	1.23	+	6.49	6.28E-05	4.41E-03
cellular response to topologically incorrect protein (GO:0035967)	69	8	1.29	+	6.21	8.36E-05	5.54E-03
response to hydrogen peroxide (GO:0042542)	73	8	1.36	+	5.87	1.20E-04	7.29E-03
phenylpropanoid biosynthetic process (GO:0009699)	94	10	1.75	+	5.7	2.19E-05	1.84E-03
protein folding (GO:0006457)	200	19	3.73	+	5.09	2.63E-08	5.96E-06
organic acid transport (GO:0015849)	109	10	2.03	+	4.92	6.99E-05	4.68E-03
lipid modification (GO:0030258)	88	8	1.64	+	4.87	3.89E-04	1.69E-02
response to heat (GO:0009408)	279	25	5.21	+	4.8	5.14E-10	2.02E-07
secondary metabolite biosynthetic process (GO:0044550)	183	16	3.42	+	4.68	9.19E-07	1.18E-04
aromatic amino acid family metabolic process (GO:0009072)	117	10	2.18	+	4.58	1.21E-04	7.26E-03
phenylpropanoid metabolic process (GO:0009698)	118	10	2.2	+	4.54	1.29E-04	7.59E-03
cellular response to hypoxia (GO:0071456)	238	20	4.44	+	4.5	7.43E-08	1.29E-05
cellular response to decreased oxygen levels (GO:0036294)	240	20	4.48	+	4.46	8.43E-08	1.42E-05
cellular response to oxygen levels (GO:0071453)	241	20	4.5	+	4.45	8.98E-08	1.47E-05
regulation of stomatal movement (GO:0010119)	99	8	1.85	+	4.33	8.04E-04	3.14E-02
response to endoplasmic reticulum stress (GO:0034976)	129	10	2.41	+	4.15	2.53E-04	1.32E-02
cellular lipid catabolic process (GO:0044242)	106	8	1.98	+	4.04	1.22E-03	4.59E-02
response to reactive oxygen species (GO:0000302)	161	12	3.01	+	3.99	8.91E-05	5.71E-03
cellular amino acid biosynthetic process (GO:0008652)	188	14	3.51	+	3.99	2.38E-05	1.90E-03
alpha-amino acid biosynthetic process (GO:1901607)	172	12	3.21	+	3.74	1.60E-04	8.87E-03
response to oxygen levels (GO:0070482)	335	23	6.25	+	3.68	2.43E-07	3.77E-05
response to hypoxia (GO:0001666)	325	22	6.07	+	3.63	5.55E-07	7.61E-05
response to decreased oxygen levels (GO:0036293)	333	22	6.22	+	3.54	8.13E-07	1.09E-04
response to metal ion (GO:0010038)	249	16	4.65	+	3.44	3.49E-05	2.67E-03
proteasome-mediated ubiquitin-dependent protein catabolic process (GO:0043161)	265	17	4.95	+	3.44	2.04E-05	1.77E-03
protein autophosphorylation (GO:0046777)	173	11	3.23	+	3.41	6.19E-04	2.52E-02
dephosphorylation (GO:0016311)	174	11	3.25	+	3.39	6.48E-04	2.60E-02
proteasomal protein catabolic process (GO:0010498)	300	18	5.6	+	3.21	2.72E-05	2.11E-03
phospholipid metabolic process (GO:0006644)	221	13	4.13	+	3.15	4.15E-04	1.76E-02
small molecule catabolic process (GO:0044282)	240	14	4.48	+	3.13	2.74E-04	1.41E-02
leaf senescence (GO:0010150)	191	11	3.57	+	3.09	1.33E-03	4.92E-02
alpha-amino acid metabolic process (GO:1901605)	367	21	6.85	+	3.07	1.18E-05	1.10E-03
response to temperature stimulus (GO:0009266)	831	45	15.51	+	2.9	6.29E-10	2.32E-07
cellular amino acid metabolic process (GO:0006520)	576	29	10.75	+	2.7	3.01E-06	3.55E-04
carboxylic acid biosynthetic process (GO:0046394)	598	30	11.16	+	2.69	2.18E-06	2.62E-04
response to oxidative stress (GO:0006979)	613	29	11.44	+	2.53	9.36E-06	9.04E-04
response to salt stress (GO:0009651)	618	29	11.54	+	2.51	1.63E-05	1.48E-03
nucleobase-containing small molecule metabolic process (GO:0055086)	384	18	7.17	+	2.51	5.04E-04	2.11E-02
response to acid chemical (GO:0001101)	1131	53	21.11	+	2.51	2.51E-09	8.71E-07
organic acid biosynthetic process (GO:0016053)	712	33	13.29	+	2.48	4.30E-06	4.78E-04
modification-dependent protein catabolic process (GO:0019941)	563	26	10.51	+	2.47	5.62E-05	4.09E-03
response to water deprivation (GO:0009414)	1019	47	19.02	+	2.47	3.33E-08	7.01E-06
response to water (GO:0009415)	1099	50	20.51	+	2.44	2.56E-08	6.05E-06
response to osmotic stress (GO:0006970)	902	41	16.84	+	2.44	3.77E-07	5.29E-05
ubiquitin-dependent protein catabolic process (GO:0006511)	550	25	10.27	+	2.44	9.24E-05	5.73E-03
organic cyclic compound biosynthetic process (GO:1901362)	947	43	17.68	+	2.43	1.96E-07	3.13E-05
modification-dependent macromolecule catabolic process (GO:0043632)	575	26	10.73	+	2.42	6.86E-05	4.64E-03
proteolysis involved in cellular protein catabolic process (GO:0051603)	634	28	11.83	+	2.37	4.70E-05	3.46E-03
leaf development (GO:0048366)	454	20	8.47	+	2.36	6.80E-04	2.69E-02
small molecule biosynthetic process (GO:0044283)	913	40	17.04	+	2.35	1.52E-06	1.87E-04
cellular protein catabolic process (GO:0044257)	643	28	12	+	2.33	5.77E-05	4.14E-03
gametophyte development (GO:0048229)	508	22	9.48	+	2.32	4.10E-04	1.75E-02
protein modification by small protein conjugation (GO:0032446)	741	32	13.83	+	2.31	2.68E-05	2.10E-03
organonitrogen compound catabolic process (GO:1901565)	1093	47	20.4	+	2.3	3.46E-07	5.10E-05
aromatic compound biosynthetic process (GO:0019438)	843	36	15.74	+	2.29	8.35E-06	8.20E-04
protein ubiquitination (GO:0016567)	706	30	13.18	+	2.28	6.07E-05	4.31E-03
protein catabolic process (GO:0030163)	712	30	13.29	+	2.26	6.64E-05	4.55E-03
cellular response to stress (GO:0033554)	1200	50	22.4	+	2.23	3.73E-07	5.36E-05
peptide biosynthetic process (GO:0043043)	533	22	9.95	+	2.21	1.03E-03	3.99E-02
organophosphate metabolic process (GO:0019637)	583	24	10.88	+	2.21	5.47E-04	2.24E-02
organonitrogen compound biosynthetic process (GO:1901566)	1415	58	26.41	+	2.2	6.24E-08	1.15E-05
response to inorganic substance (GO:0010035)	2188	89	40.84	+	2.18	8.23E-12	4.41E-09
amide biosynthetic process (GO:0043604)	593	24	11.07	+	2.17	6.27E-04	2.53E-02
proteolysis (GO:0006508)	878	35	16.39	+	2.14	4.38E-05	3.27E-03
protein modification by small protein conjugation or removal (GO:0070647)	835	33	15.59	+	2.12	8.65E-05	5.60E-03
cellular lipid metabolic process (GO:0044255)	988	39	18.44	+	2.11	2.28E-05	1.84E-03
phosphorus metabolic process (GO:0006793)	1851	73	34.55	+	2.11	3.15E-09	1.03E-06
phosphate-containing compound metabolic process (GO:0006796)	1806	71	33.71	+	2.11	6.22E-09	1.83E-06
defense response to fungus (GO:0050832)	714	28	13.33	+	2.1	3.94E-04	1.69E-02
response to abscisic acid (GO:0009737)	1084	42	20.23	+	2.08	1.88E-05	1.66E-03
organic substance catabolic process (GO:1901575)	1863	72	34.77	+	2.07	1.01E-08	2.60E-06
cellular catabolic process (GO:0044248)	1767	68	32.98	+	2.06	3.69E-08	7.24E-06
cellular response to chemical stimulus (GO:0070887)	2081	79	38.84	+	2.03	4.41E-09	1.37E-06
response to abiotic stimulus (GO:0009628)	4145	157	77.37	+	2.03	1.70E-18	2.50E-15
cellular macromolecule catabolic process (GO:0044265)	795	30	14.84	+	2.02	4.80E-04	2.02E-02
response to alcohol (GO:0097305)	1212	45	22.62	+	1.99	2.06E-05	1.76E-03
catabolic process (GO:0009056)	2188	81	40.84	+	1.98	6.44E-09	1.81E-06
heterocycle biosynthetic process (GO:0018130)	767	28	14.32	+	1.96	1.08E-03	4.11E-02
carboxylic acid metabolic process (GO:0019752)	1571	57	29.32	+	1.94	3.47E-06	3.93E-04
response to oxygen-containing compound (GO:1901700)	3119	113	58.22	+	1.94	1.01E-11	4.96E-09
cellular biosynthetic process (GO:0044249)	2854	102	53.27	+	1.91	2.63E-10	1.11E-07
macromolecule catabolic process (GO:0009057)	1043	37	19.47	+	1.9	2.84E-04	1.44E-02
protein phosphorylation (GO:0006468)	1047	37	19.54	+	1.89	2.97E-04	1.42E-02
lipid metabolic process (GO:0006629)	1283	45	23.95	+	1.88	8.49E-05	5.56E-03
response to stress (GO:0006950)	5305	186	99.02	+	1.88	7.75E-19	1.52E-15
oxoacid metabolic process (GO:0043436)	2009	69	37.5	+	1.84	1.51E-06	1.89E-04
cellular nitrogen compound biosynthetic process (GO:0044271)	1291	44	24.1	+	1.83	2.11E-04	1.13E-02
response to bacterium (GO:0009617)	1272	43	23.74	+	1.81	2.90E-04	1.46E-02
phosphorylation (GO:0016310)	1154	39	21.54	+	1.81	5.41E-04	2.23E-02
response to chemical (GO:0042221)	5130	172	95.76	+	1.8	2.58E-15	1.69E-12
organonitrogen compound metabolic process (GO:1901564)	5408	181	100.94	+	1.79	3.52E-16	2.97E-13
small molecule metabolic process (GO:0044281)	2900	97	54.13	+	1.79	2.97E-08	6.48E-06
organic substance biosynthetic process (GO:1901576)	3116	104	58.16	+	1.79	7.03E-09	1.88E-06
organic acid metabolic process (GO:0006082)	2149	71	40.11	+	1.77	4.55E-06	4.97E-04
response to external stimulus (GO:0009605)	2979	98	55.61	+	1.76	4.49E-08	8.53E-06
cellular response to organic substance (GO:0071310)	1582	52	29.53	+	1.76	1.22E-04	7.26E-03
cellular response to oxygen-containing compound (GO:1901701)	1163	38	21.71	+	1.75	1.26E-03	4.75E-02
biosynthetic process (GO:0009058)	3319	108	61.95	+	1.74	1.22E-08	3.01E-06
response to biotic stimulus (GO:0009607)	2507	80	46.79	+	1.71	3.26E-06	3.77E-04
response to external biotic stimulus (GO:0043207)	2505	79	46.76	+	1.69	6.63E-06	7.10E-04
response to other organism (GO:0051707)	2505	79	46.76	+	1.69	6.63E-06	6.97E-04
biological process involved in interspecies interaction between organisms (GO:0044419)	2522	79	47.07	+	1.68	7.38E-06	7.37E-04
cellular response to stimulus (GO:0051716)	3901	120	72.81	+	1.65	3.61E-08	7.34E-06
response to lipid (GO:0033993)	1953	60	36.45	+	1.65	1.91E-04	1.04E-02
protein metabolic process (GO:0019538)	3781	116	70.57	+	1.64	7.38E-08	1.32E-05
cellular protein metabolic process (GO:0044267)	3570	109	66.64	+	1.64	3.05E-07	4.60E-05
response to organic substance (GO:0010033)	3557	107	66.39	+	1.61	8.36E-07	1.09E-04
response to endogenous stimulus (GO:0009719)	2565	76	47.88	+	1.59	9.03E-05	5.66E-03
response to stimulus (GO:0050896)	9347	276	174.47	+	1.58	1.01E-19	2.98E-16
response to hormone (GO:0009725)	2532	74	47.26	+	1.57	1.57E-04	8.79E-03
nitrogen compound metabolic process (GO:0006807)	7039	202	131.39	+	1.54	1.73E-11	7.82E-09
cellular metabolic process (GO:0044237)	9520	273	177.7	+	1.54	1.67E-17	1.97E-14
transport (GO:0006810)	2218	63	41.4	+	1.52	1.07E-03	4.08E-02
primary metabolic process (GO:0044238)	8104	230	151.27	+	1.52	3.43E-13	2.02E-10
protein modification process (GO:0036211)	2643	75	49.33	+	1.52	3.74E-04	1.65E-02
cellular protein modification process (GO:0006464)	2643	75	49.33	+	1.52	3.74E-04	1.63E-02
organic substance metabolic process (GO:0071704)	9787	273	182.68	+	1.49	9.64E-16	7.10E-13
metabolic process (GO:0008152)	10794	298	201.48	+	1.48	2.12E-17	2.09E-14
organic cyclic compound metabolic process (GO:1901360)	3066	83	57.23	+	1.45	6.78E-04	2.70E-02
cellular macromolecule metabolic process (GO:0044260)	4466	120	83.36	+	1.44	3.90E-05	2.94E-03
cellular process (GO:0009987)	15276	396	285.14	+	1.39	5.77E-24	3.40E-20
multicellular organismal process (GO:0032501)	4733	122	88.34	+	1.38	1.98E-04	1.07E-02
multicellular organism development (GO:0007275)	4391	110	81.96	+	1.34	1.27E-03	4.73E-02
biological regulation (GO:0065007)	8286	195	154.66	+	1.26	1.81E-04	9.97E-03
Down-regulated DEGs in leaf tissue shared between population comparisons
Analysis Type:	PANTHER Overrepresentation Test (Released 20220202)
Annotation Version and Release Date:	GO Ontology database DOI: 10.5281/zenodo.6399963 Released 2022-03-22
Analyzed List:	upload_1 (Arabidopsis thaliana)
Reference List:	Arabidopsis thaliana (all genes in database)
Test Type:	FISHER
Correction:	FDR
GO biological process complete	Arabidopsis thaliana - REFLIST (27430)	upload_1 (547)	upload_1 (expected)	upload_1 (over/under)	upload_1 (fold Enrichment)	upload_1 (raw P-value)	upload_1 (FDR)
radial microtubular system formation (GO:0010245)	2	2	0.04	+	50.15	2.23E-03	4.64E-02
glyceraldehyde-3-phosphate biosynthetic process (GO:0046166)	2	2	0.04	+	50.15	2.23E-03	4.63E-02
male meiosis cytokinesis (GO:0007112)	6	5	0.12	+	41.79	1.18E-06	6.24E-05
phragmoplast microtubule organization (GO:0080175)	4	3	0.08	+	37.61	2.45E-04	6.85E-03
cellularization (GO:0007349)	8	5	0.16	+	31.34	3.17E-06	1.52E-04
mitotic DNA replication initiation (GO:1902975)	5	3	0.1	+	30.09	3.87E-04	1.02E-02
nuclear cell cycle DNA replication initiation (GO:1902315)	5	3	0.1	+	30.09	3.87E-04	1.01E-02
cell cycle DNA replication initiation (GO:1902292)	5	3	0.1	+	30.09	3.87E-04	1.01E-02
embryo sac cellularization (GO:0009558)	5	3	0.1	+	30.09	3.87E-04	1.00E-02
meiotic cytokinesis (GO:0033206)	9	5	0.18	+	27.86	4.85E-06	2.27E-04
mitotic chromosome condensation (GO:0007076)	8	4	0.16	+	25.07	6.32E-05	2.28E-03
cytokinetic process (GO:0032506)	10	5	0.2	+	25.07	7.16E-06	3.25E-04
leading strand elongation (GO:0006272)	6	3	0.12	+	25.07	5.72E-04	1.43E-02
mitotic cytokinetic process (GO:1902410)	8	4	0.16	+	25.07	6.32E-05	2.27E-03
assembly of actomyosin apparatus involved in mitotic cytokinesis (GO:1902407)	8	4	0.16	+	25.07	6.32E-05	2.26E-03
phragmoplast assembly (GO:0000914)	8	4	0.16	+	25.07	6.32E-05	2.24E-03
assembly of actomyosin apparatus involved in cytokinesis (GO:0000912)	8	4	0.16	+	25.07	6.32E-05	2.23E-03
double-strand break repair via break-induced replication (GO:0000727)	12	6	0.24	+	25.07	8.26E-07	4.55E-05
DNA unwinding involved in DNA replication (GO:0006268)	19	9	0.38	+	23.75	1.94E-09	2.08E-07
DNA replication initiation (GO:0006270)	24	10	0.48	+	20.89	6.47E-10	7.33E-08
microtubule-based movement (GO:0007018)	66	27	1.32	+	20.51	2.27E-24	1.67E-21
procambium histogenesis (GO:0010067)	10	4	0.2	+	20.06	1.24E-04	4.12E-03
mitotic DNA replication (GO:1902969)	10	4	0.2	+	20.06	1.24E-04	4.10E-03
mitotic spindle assembly checkpoint signaling (GO:0007094)	10	4	0.2	+	20.06	1.24E-04	4.08E-03
negative regulation of mitotic sister chromatid separation (GO:2000816)	10	4	0.2	+	20.06	1.24E-04	4.05E-03
negative regulation of chromosome segregation (GO:0051985)	10	4	0.2	+	20.06	1.24E-04	4.03E-03
negative regulation of mitotic sister chromatid segregation (GO:0033048)	10	4	0.2	+	20.06	1.24E-04	4.01E-03
negative regulation of sister chromatid segregation (GO:0033046)	10	4	0.2	+	20.06	1.24E-04	3.99E-03
mitotic spindle checkpoint signaling (GO:0071174)	10	4	0.2	+	20.06	1.24E-04	3.96E-03
spindle assembly checkpoint signaling (GO:0071173)	10	4	0.2	+	20.06	1.24E-04	3.94E-03
negative regulation of metaphase/anaphase transition of cell cycle (GO:1902100)	10	4	0.2	+	20.06	1.24E-04	3.92E-03
negative regulation of mitotic metaphase/anaphase transition (GO:0045841)	10	4	0.2	+	20.06	1.24E-04	3.90E-03
spindle checkpoint signaling (GO:0031577)	10	4	0.2	+	20.06	1.24E-04	3.88E-03
negative regulation of chromosome separation (GO:1905819)	10	4	0.2	+	20.06	1.24E-04	3.86E-03
meiotic spindle organization (GO:0000212)	8	3	0.16	+	18.8	1.09E-03	2.56E-02
deoxyribonucleoside triphosphate metabolic process (GO:0009200)	8	3	0.16	+	18.8	1.09E-03	2.55E-02
telomere capping (GO:0016233)	8	3	0.16	+	18.8	1.09E-03	2.54E-02
DNA strand elongation involved in DNA replication (GO:0006271)	16	6	0.32	+	18.8	3.11E-06	1.51E-04
positive regulation of auxin metabolic process (GO:0090355)	8	3	0.16	+	18.8	1.09E-03	2.53E-02
translesion synthesis (GO:0019985)	8	3	0.16	+	18.8	1.09E-03	2.52E-02
DNA strand elongation (GO:0022616)	16	6	0.32	+	18.8	3.11E-06	1.50E-04
primary meristem tissue development (GO:0010065)	11	4	0.22	+	18.24	1.66E-04	5.00E-03
regulation of mitotic sister chromatid segregation (GO:0033047)	11	4	0.22	+	18.24	1.66E-04	4.97E-03
nuclear DNA replication (GO:0033260)	14	5	0.28	+	17.91	2.60E-05	1.06E-03
negative regulation of chromosome organization (GO:2001251)	14	5	0.28	+	17.91	2.60E-05	1.06E-03
chromosome condensation (GO:0030261)	20	7	0.4	+	17.55	6.65E-07	3.80E-05
positive regulation of ubiquitin protein ligase activity (GO:1904668)	9	3	0.18	+	16.72	1.43E-03	3.25E-02
positive regulation of hormone metabolic process (GO:0032352)	9	3	0.18	+	16.72	1.43E-03	3.24E-02
regulation of telomere maintenance (GO:0032204)	9	3	0.18	+	16.72	1.43E-03	3.22E-02
positive regulation of anaphase-promoting complex-dependent catabolic process (GO:1905786)	9	3	0.18	+	16.72	1.43E-03	3.21E-02
regulation of anaphase-promoting complex-dependent catabolic process (GO:1905784)	9	3	0.18	+	16.72	1.43E-03	3.20E-02
male meiotic nuclear division (GO:0007140)	27	9	0.54	+	16.72	2.30E-08	2.02E-06
regulation of ubiquitin protein ligase activity (GO:1904666)	12	4	0.24	+	16.72	2.18E-04	6.24E-03
movement of cell or subcellular component (GO:0006928)	89	27	1.77	+	15.21	1.45E-21	6.55E-19
telomere maintenance via telomerase (GO:0007004)	10	3	0.2	+	15.04	1.84E-03	3.94E-02
RNA-templated DNA biosynthetic process (GO:0006278)	10	3	0.2	+	15.04	1.84E-03	3.92E-02
centromere complex assembly (GO:0034508)	10	3	0.2	+	15.04	1.84E-03	3.91E-02
DNA synthesis involved in DNA repair (GO:0000731)	10	3	0.2	+	15.04	1.84E-03	3.89E-02
DNA duplex unwinding (GO:0032508)	33	9	0.66	+	13.68	9.82E-08	6.97E-06
DNA geometric change (GO:0032392)	33	9	0.66	+	13.68	9.82E-08	6.89E-06
cell cycle G1/S phase transition (GO:0044843)	11	3	0.22	+	13.68	2.30E-03	4.76E-02
telomere maintenance via telomere lengthening (GO:0010833)	11	3	0.22	+	13.68	2.30E-03	4.75E-02
regulation of ubiquitin-protein transferase activity (GO:0051438)	15	4	0.3	+	13.37	4.44E-04	1.14E-02
mitotic cytokinesis (GO:0000281)	42	11	0.84	+	13.13	5.24E-09	5.15E-07
cell cycle DNA replication (GO:0044786)	35	9	0.7	+	12.89	1.51E-07	1.02E-05
response to gamma radiation (GO:0010332)	16	4	0.32	+	12.54	5.46E-04	1.37E-02
DNA-templated DNA replication (GO:0006261)	114	28	2.27	+	12.32	3.15E-20	1.09E-17
regulation of chromosome organization (GO:0033044)	45	11	0.9	+	12.26	9.71E-09	8.94E-07
cytoskeleton-dependent cytokinesis (GO:0061640)	66	16	1.32	+	12.16	4.66E-12	8.33E-10
chromosome separation (GO:0051304)	17	4	0.34	+	11.8	6.64E-04	1.63E-02
DNA conformation change (GO:0071103)	43	10	0.86	+	11.66	6.90E-08	5.08E-06
cytokinesis by cell plate formation (GO:0000911)	69	16	1.38	+	11.63	8.33E-12	1.36E-09
negative regulation of mitotic cell cycle phase transition (GO:1901991)	26	6	0.52	+	11.57	3.20E-05	1.26E-03
DNA biosynthetic process (GO:0071897)	26	6	0.52	+	11.57	3.20E-05	1.26E-03
DNA replication (GO:0006260)	131	30	2.61	+	11.48	7.77E-21	3.05E-18
regulation of mitotic metaphase/anaphase transition (GO:0030071)	22	5	0.44	+	11.4	1.59E-04	4.87E-03
regulation of metaphase/anaphase transition of cell cycle (GO:1902099)	22	5	0.44	+	11.4	1.59E-04	4.84E-03
sister chromatid segregation (GO:0000819)	62	14	1.24	+	11.32	2.29E-10	2.87E-08
plasmodesmata-mediated intercellular transport (GO:0010497)	18	4	0.36	+	11.14	7.99E-04	1.94E-02
DNA-mediated transformation (GO:0009294)	27	6	0.54	+	11.14	3.84E-05	1.49E-03
horizontal gene transfer (GO:0009292)	27	6	0.54	+	11.14	3.84E-05	1.48E-03
mitotic spindle organization (GO:0007052)	27	6	0.54	+	11.14	3.84E-05	1.47E-03
cell cycle checkpoint signaling (GO:0000075)	41	9	0.82	+	11.01	4.80E-07	2.89E-05
regulation of mitotic sister chromatid separation (GO:0010965)	23	5	0.46	+	10.9	1.90E-04	5.57E-03
regulation of chromosome separation (GO:1905818)	23	5	0.46	+	10.9	1.90E-04	5.54E-03
mitotic sister chromatid segregation (GO:0000070)	42	9	0.84	+	10.75	5.73E-07	3.41E-05
nucleosome assembly (GO:0006334)	42	9	0.84	+	10.75	5.73E-07	3.38E-05
negative regulation of cell cycle phase transition (GO:1901988)	42	9	0.84	+	10.75	5.73E-07	3.34E-05
postreplication repair (GO:0006301)	19	4	0.38	+	10.56	9.52E-04	2.27E-02
stomatal lineage progression (GO:0010440)	19	4	0.38	+	10.56	9.52E-04	2.26E-02
regulation of DNA methylation (GO:0044030)	19	4	0.38	+	10.56	9.52E-04	2.25E-02
regulation of sister chromatid segregation (GO:0033045)	24	5	0.48	+	10.45	2.26E-04	6.40E-03
cell cycle phase transition (GO:0044770)	53	11	1.06	+	10.41	4.21E-08	3.26E-06
mitotic cell cycle process (GO:1903047)	207	42	4.13	+	10.17	6.85E-27	6.73E-24
microtubule-based process (GO:0007017)	229	46	4.57	+	10.07	3.42E-29	4.03E-26
microtubule cytoskeleton organization involved in mitosis (GO:1902850)	30	6	0.6	+	10.03	6.43E-05	2.26E-03
mismatch repair (GO:0006298)	20	4	0.4	+	10.03	1.13E-03	2.59E-02
intercellular transport (GO:0010496)	25	5	0.5	+	10.03	2.67E-04	7.38E-03
mitotic cell cycle (GO:0000278)	261	52	5.2	+	9.99	9.78E-33	1.44E-29
regulation of mitotic cell cycle phase transition (GO:1901990)	51	10	1.02	+	9.83	2.77E-07	1.74E-05
telomere maintenance (GO:0000723)	36	7	0.72	+	9.75	1.84E-05	7.75E-04
telomere organization (GO:0032200)	36	7	0.72	+	9.75	1.84E-05	7.69E-04
mitotic cell cycle checkpoint signaling (GO:0007093)	31	6	0.62	+	9.71	7.55E-05	2.60E-03
regulation of chromosome segregation (GO:0051983)	26	5	0.52	+	9.64	3.13E-04	8.46E-03
regulation of G2/M transition of mitotic cell cycle (GO:0010389)	26	5	0.52	+	9.64	3.13E-04	8.42E-03
DNA integrity checkpoint signaling (GO:0031570)	26	5	0.52	+	9.64	3.13E-04	8.38E-03
DNA endoreduplication (GO:0042023)	21	4	0.42	+	9.55	1.32E-03	3.00E-02
double-strand break repair via homologous recombination (GO:0000724)	93	17	1.85	+	9.17	5.02E-11	7.59E-09
regulation of protein ubiquitination (GO:0031396)	22	4	0.44	+	9.12	1.54E-03	3.39E-02
anaphase-promoting complex-dependent catabolic process (GO:0031145)	22	4	0.44	+	9.12	1.54E-03	3.38E-02
regulation of meristem structural organization (GO:0009934)	22	4	0.44	+	9.12	1.54E-03	3.36E-02
response to ionizing radiation (GO:0010212)	28	5	0.56	+	8.95	4.23E-04	1.09E-02
regulation of cell cycle phase transition (GO:1901987)	73	13	1.46	+	8.93	1.25E-08	1.14E-06
mitotic cell cycle phase transition (GO:0044772)	51	9	1.02	+	8.85	2.38E-06	1.20E-04
regulation of protein modification by small protein conjugation or removal (GO:1903320)	23	4	0.46	+	8.72	1.77E-03	3.82E-02
nucleosome organization (GO:0034728)	52	9	1.04	+	8.68	2.75E-06	1.36E-04
regulation of cell cycle G2/M phase transition (GO:1902749)	29	5	0.58	+	8.65	4.88E-04	1.25E-02
recombinational repair (GO:0000725)	99	17	1.97	+	8.61	1.19E-10	1.64E-08
spindle organization (GO:0007051)	65	11	1.3	+	8.49	2.62E-07	1.68E-05
microtubule cytoskeleton organization (GO:0000226)	166	28	3.31	+	8.46	1.71E-16	5.04E-14
protein-DNA complex assembly (GO:0065004)	84	14	1.68	+	8.36	7.33E-09	6.97E-07
asymmetric cell division (GO:0008356)	24	4	0.48	+	8.36	2.04E-03	4.28E-02
nuclear chromosome segregation (GO:0098813)	102	17	2.03	+	8.36	1.80E-10	2.42E-08
negative regulation of mitotic nuclear division (GO:0045839)	25	4	0.5	+	8.02	2.33E-03	4.78E-02
mitotic nuclear division (GO:0140014)	63	10	1.26	+	7.96	1.55E-06	7.94E-05
chromosome segregation (GO:0007059)	114	18	2.27	+	7.92	1.16E-10	1.62E-08
water transport (GO:0006833)	39	6	0.78	+	7.71	2.32E-04	6.53E-03
fluid transport (GO:0042044)	39	6	0.78	+	7.71	2.32E-04	6.50E-03
cytokinesis (GO:0000910)	177	27	3.53	+	7.65	5.40E-15	1.45E-12
nuclear division (GO:0000280)	171	26	3.41	+	7.62	1.86E-14	4.56E-12
embryonic meristem development (GO:0048508)	33	5	0.66	+	7.6	8.26E-04	2.00E-02
cellular process involved in reproduction in multicellular organism (GO:0022412)	73	11	1.46	+	7.56	7.40E-07	4.15E-05
male gamete generation (GO:0048232)	73	11	1.46	+	7.56	7.40E-07	4.11E-05
regulation of cell cycle process (GO:0010564)	140	21	2.79	+	7.52	7.78E-12	1.31E-09
negative regulation of cell cycle process (GO:0010948)	68	10	1.36	+	7.37	2.87E-06	1.41E-04
gamete generation (GO:0007276)	82	12	1.64	+	7.34	3.08E-07	1.91E-05
adaxial/abaxial pattern specification (GO:0009955)	48	7	0.96	+	7.31	9.47E-05	3.17E-03
meiotic nuclear division (GO:0140013)	117	17	2.33	+	7.29	1.19E-09	1.30E-07
protein-DNA complex subunit organization (GO:0071824)	97	14	1.93	+	7.24	3.75E-08	3.07E-06
double-strand break repair (GO:0006302)	134	19	2.67	+	7.11	1.83E-10	2.40E-08
cell cycle (GO:0007049)	671	95	13.38	+	7.1	3.48E-48	2.05E-44
regulation of transferase activity (GO:0051338)	100	14	1.99	+	7.02	5.28E-08	3.99E-06
stomatal complex development (GO:0010374)	73	10	1.46	+	6.87	5.09E-06	2.36E-04
cell cycle process (GO:0022402)	594	81	11.85	+	6.84	6.77E-40	1.99E-36
regulation of mitotic cell cycle (GO:0007346)	88	12	1.75	+	6.84	6.10E-07	3.52E-05
regulation of cell cycle (GO:0051726)	243	33	4.85	+	6.81	1.07E-16	3.32E-14
organelle fission (GO:0048285)	210	28	4.19	+	6.69	3.50E-14	7.93E-12
regulation of cyclin-dependent protein serine/threonine kinase activity (GO:0000079)	54	7	1.08	+	6.5	1.84E-04	5.48E-03
regulation of cyclin-dependent protein kinase activity (GO:1904029)	54	7	1.08	+	6.5	1.84E-04	5.45E-03
negative regulation of cell cycle (GO:0045786)	78	10	1.56	+	6.43	8.66E-06	3.87E-04
negative regulation of DNA metabolic process (GO:0051053)	39	5	0.78	+	6.43	1.62E-03	3.53E-02
regulation of DNA replication (GO:0006275)	55	7	1.1	+	6.38	2.04E-04	5.92E-03
negative regulation of mitotic cell cycle (GO:0045930)	48	6	0.96	+	6.27	6.34E-04	1.57E-02
regulation of DNA metabolic process (GO:0051052)	136	17	2.71	+	6.27	9.25E-09	8.65E-07
meiotic chromosome segregation (GO:0045132)	65	8	1.3	+	6.17	8.94E-05	3.01E-03
regulation of organelle organization (GO:0033043)	181	22	3.61	+	6.1	1.00E-10	1.44E-08
chromatin assembly (GO:0031497)	107	13	2.13	+	6.09	6.89E-07	3.90E-05
regulation of nuclear division (GO:0051783)	50	6	1	+	6.02	7.71E-04	1.88E-02
chromosome organization (GO:0051276)	463	55	9.23	+	5.96	1.50E-24	1.27E-21
regulation of protein serine/threonine kinase activity (GO:0071900)	59	7	1.18	+	5.95	3.02E-04	8.24E-03
regulation of root development (GO:2000280)	77	9	1.54	+	5.86	4.73E-05	1.77E-03
meiotic cell cycle (GO:0051321)	326	38	6.5	+	5.85	4.94E-17	1.62E-14
DNA recombination (GO:0006310)	164	19	3.27	+	5.81	3.90E-09	3.97E-07
negative regulation of organelle organization (GO:0010639)	52	6	1.04	+	5.79	9.30E-04	2.23E-02
regulation of cell division (GO:0051302)	80	9	1.6	+	5.64	6.21E-05	2.26E-03
cytoskeleton organization (GO:0007010)	294	33	5.86	+	5.63	1.58E-14	4.05E-12
cell division (GO:0051301)	483	54	9.63	+	5.61	5.43E-23	3.20E-20
regulation of protein kinase activity (GO:0045859)	73	8	1.46	+	5.5	1.87E-04	5.50E-03
negative regulation of cellular component organization (GO:0051129)	55	6	1.1	+	5.47	1.21E-03	2.77E-02
heterochromatin organization (GO:0070828)	65	7	1.3	+	5.4	5.17E-04	1.31E-02
regulation of kinase activity (GO:0043549)	75	8	1.5	+	5.35	2.21E-04	6.30E-03
chromatin remodeling (GO:0006338)	94	10	1.87	+	5.33	3.79E-05	1.48E-03
chromosome organization involved in meiotic cell cycle (GO:0070192)	57	6	1.14	+	5.28	1.44E-03	3.20E-02
meiotic cell cycle process (GO:1903046)	295	31	5.88	+	5.27	4.96E-13	9.42E-11
DNA metabolic process (GO:0006259)	509	53	10.15	+	5.22	2.68E-21	1.13E-18
xylem and phloem pattern formation (GO:0010051)	78	8	1.56	+	5.14	2.83E-04	7.75E-03
ribosomal large subunit biogenesis (GO:0042273)	98	10	1.95	+	5.12	5.25E-05	1.96E-03
DNA repair (GO:0006281)	325	33	6.48	+	5.09	2.08E-13	4.09E-11
positive regulation of protein modification process (GO:0031401)	61	6	1.22	+	4.93	1.98E-03	4.16E-02
multicellular organism reproduction (GO:0032504)	238	23	4.75	+	4.85	2.30E-09	2.42E-07
cellular response to DNA damage stimulus (GO:0006974)	363	35	7.24	+	4.84	1.54E-13	3.13E-11
leaf morphogenesis (GO:0009965)	95	9	1.89	+	4.75	2.07E-04	5.99E-03
regulation of cellular component organization (GO:0051128)	366	34	7.3	+	4.66	9.07E-13	1.67E-10
multicellular organismal reproductive process (GO:0048609)	231	21	4.61	+	4.56	3.03E-08	2.55E-06
regulation of protein phosphorylation (GO:0001932)	89	8	1.77	+	4.51	6.39E-04	1.58E-02
regulation of cytoskeleton organization (GO:0051493)	79	7	1.58	+	4.44	1.49E-03	3.30E-02
establishment of organelle localization (GO:0051656)	94	8	1.87	+	4.27	8.91E-04	2.14E-02
regulation of phosphorylation (GO:0042325)	96	8	1.91	+	4.18	1.01E-03	2.39E-02
regionalization (GO:0003002)	220	18	4.39	+	4.1	1.21E-06	6.37E-05
shoot system morphogenesis (GO:0010016)	218	17	4.35	+	3.91	4.35E-06	2.05E-04
anatomical structure arrangement (GO:0048532)	103	8	2.05	+	3.89	1.54E-03	3.36E-02
regulation of protein modification process (GO:0031399)	195	15	3.89	+	3.86	1.83E-05	7.76E-04
protein autophosphorylation (GO:0046777)	173	13	3.45	+	3.77	8.16E-05	2.79E-03
non-membrane-bounded organelle assembly (GO:0140694)	148	11	2.95	+	3.73	3.09E-04	8.40E-03
chromatin organization (GO:0006325)	272	20	5.42	+	3.69	1.48E-06	7.66E-05
pattern specification process (GO:0007389)	288	21	5.74	+	3.66	9.22E-07	5.03E-05
peptide biosynthetic process (GO:0043043)	533	38	10.63	+	3.58	6.65E-11	9.79E-09
plant-type cell wall organization (GO:0009664)	169	12	3.37	+	3.56	2.48E-04	6.90E-03
anatomical structure formation involved in morphogenesis (GO:0048646)	256	18	5.11	+	3.53	8.75E-06	3.88E-04
translation (GO:0006412)	528	37	10.53	+	3.51	1.88E-10	2.40E-08
embryo sac development (GO:0009553)	159	11	3.17	+	3.47	5.46E-04	1.37E-02
phloem or xylem histogenesis (GO:0010087)	162	11	3.23	+	3.4	6.32E-04	1.57E-02
post-embryonic plant morphogenesis (GO:0090698)	210	14	4.19	+	3.34	1.45E-04	4.48E-03
sexual reproduction (GO:0019953)	212	14	4.23	+	3.31	1.59E-04	4.84E-03
amide biosynthetic process (GO:0043604)	593	39	11.83	+	3.3	3.37E-10	4.05E-08
organelle assembly (GO:0070925)	176	11	3.51	+	3.13	1.20E-03	2.74E-02
peptide metabolic process (GO:0006518)	640	39	12.76	+	3.06	2.57E-09	2.66E-07
gametophyte development (GO:0048229)	508	30	10.13	+	2.96	3.44E-07	2.11E-05
organelle organization (GO:0006996)	1883	110	37.55	+	2.93	1.53E-23	1.00E-20
pollen development (GO:0009555)	364	21	7.26	+	2.89	2.73E-05	1.09E-03
regulation of molecular function (GO:0065009)	333	19	6.64	+	2.86	7.48E-05	2.61E-03
regulation of catalytic activity (GO:0050790)	298	16	5.94	+	2.69	5.10E-04	1.30E-02
cellular amide metabolic process (GO:0043603)	749	40	14.94	+	2.68	5.04E-08	3.85E-06
meristem development (GO:0048507)	453	23	9.03	+	2.55	7.49E-05	2.60E-03
response to cold (GO:0009409)	457	23	9.11	+	2.52	8.49E-05	2.89E-03
cell wall organization (GO:0071555)	304	15	6.06	+	2.47	1.68E-03	3.62E-02
cellular response to stress (GO:0033554)	1200	59	23.93	+	2.47	8.21E-10	9.12E-08
cellular component organization (GO:0016043)	2823	138	56.3	+	2.45	9.23E-23	4.95E-20
cellular macromolecule biosynthetic process (GO:0034645)	934	45	18.63	+	2.42	1.85E-07	1.24E-05
protein phosphorylation (GO:0006468)	1047	50	20.88	+	2.39	3.73E-08	3.09E-06
unidimensional cell growth (GO:0009826)	361	17	7.2	+	2.36	1.92E-03	4.06E-02
phosphorylation (GO:0016310)	1154	54	23.01	+	2.35	2.51E-08	2.14E-06
cellular component assembly (GO:0022607)	1052	49	20.98	+	2.34	9.50E-08	6.83E-06
plant-type cell wall organization or biogenesis (GO:0071669)	516	24	10.29	+	2.33	2.09E-04	5.99E-03
embryo development (GO:0009790)	783	35	15.61	+	2.24	1.65E-05	7.08E-04
cellular component organization or biogenesis (GO:0071840)	3602	160	71.83	+	2.23	1.58E-22	7.76E-20
embryo development ending in seed dormancy (GO:0009793)	699	31	13.94	+	2.22	6.04E-05	2.21E-03
macromolecule biosynthetic process (GO:0009059)	1267	56	25.27	+	2.22	6.48E-08	4.84E-06
cell growth (GO:0016049)	543	24	10.83	+	2.22	5.35E-04	1.35E-02
protein-containing complex assembly (GO:0065003)	680	30	13.56	+	2.21	8.71E-05	2.95E-03
protein-containing complex organization (GO:0043933)	754	33	15.04	+	2.19	6.03E-05	2.22E-03
cellular carbohydrate metabolic process (GO:0044262)	460	20	9.17	+	2.18	2.13E-03	4.45E-02
response to temperature stimulus (GO:0009266)	831	36	16.57	+	2.17	2.66E-05	1.07E-03
cell morphogenesis (GO:0000902)	489	21	9.75	+	2.15	1.66E-03	3.59E-02
cellular nitrogen compound biosynthetic process (GO:0044271)	1291	55	25.74	+	2.14	2.74E-07	1.74E-05
reproductive process (GO:0022414)	2671	113	53.26	+	2.12	5.37E-14	1.13E-11
reproduction (GO:0000003)	2698	114	53.8	+	2.12	4.01E-14	8.74E-12
anatomical structure morphogenesis (GO:0009653)	1601	67	31.93	+	2.1	2.44E-08	2.12E-06
cellular macromolecule metabolic process (GO:0044260)	4466	179	89.06	+	2.01	1.22E-20	4.51E-18
nucleic acid metabolic process (GO:0090304)	1834	73	36.57	+	2	4.08E-08	3.21E-06
regulation of developmental process (GO:0050793)	1270	50	25.33	+	1.97	8.91E-06	3.92E-04
fruit development (GO:0010154)	1358	53	27.08	+	1.96	6.54E-06	2.99E-04
cellular component biogenesis (GO:0044085)	1949	76	38.87	+	1.96	4.05E-08	3.22E-06
post-embryonic development (GO:0009791)	2298	88	45.83	+	1.92	6.65E-09	6.43E-07
tissue development (GO:0009888)	1836	70	36.61	+	1.91	4.63E-07	2.81E-05
cell wall organization or biogenesis (GO:0071554)	971	37	19.36	+	1.91	2.73E-04	7.53E-03
reproductive structure development (GO:0048608)	2021	77	40.3	+	1.91	1.02E-07	7.09E-06
reproductive system development (GO:0061458)	2023	77	40.34	+	1.91	1.04E-07	7.12E-06
cellular nitrogen compound metabolic process (GO:0034641)	3186	121	63.53	+	1.9	6.94E-12	1.20E-09
nucleobase-containing compound metabolic process (GO:0006139)	2203	83	43.93	+	1.89	3.75E-08	3.03E-06
phosphate-containing compound metabolic process (GO:0006796)	1806	68	36.01	+	1.89	9.47E-07	5.12E-05
seed development (GO:0048316)	1306	49	26.04	+	1.88	4.54E-05	1.71E-03
organonitrogen compound biosynthetic process (GO:1901566)	1415	53	28.22	+	1.88	1.71E-05	7.29E-04
phosphorus metabolic process (GO:0006793)	1851	68	36.91	+	1.84	2.01E-06	1.02E-04
developmental process involved in reproduction (GO:0003006)	2279	83	45.45	+	1.83	2.13E-07	1.38E-05
negative regulation of cellular process (GO:0048523)	1160	42	23.13	+	1.82	3.76E-04	9.93E-03
carbohydrate metabolic process (GO:0005975)	1062	38	21.18	+	1.79	7.57E-04	1.85E-02
negative regulation of biological process (GO:0048519)	1877	66	37.43	+	1.76	1.22E-05	5.33E-04
macromolecule metabolic process (GO:0043170)	5920	202	118.05	+	1.71	5.99E-16	1.68E-13
multicellular organism development (GO:0007275)	4391	146	87.56	+	1.67	3.62E-10	4.27E-08
heterocycle metabolic process (GO:0046483)	2826	93	56.36	+	1.65	2.60E-06	1.30E-04
anatomical structure development (GO:0048856)	5351	174	106.71	+	1.63	1.63E-11	2.59E-09
cellular protein metabolic process (GO:0044267)	3570	116	71.19	+	1.63	1.85E-07	1.23E-05
protein metabolic process (GO:0019538)	3781	121	75.4	+	1.6	1.86E-07	1.22E-05
organic cyclic compound metabolic process (GO:1901360)	3066	98	61.14	+	1.6	4.21E-06	2.00E-04
cellular aromatic compound metabolic process (GO:0006725)	2957	94	58.97	+	1.59	8.14E-06	3.66E-04
multicellular organismal process (GO:0032501)	4733	150	94.38	+	1.59	5.00E-09	5.00E-07
developmental process (GO:0032502)	5855	181	116.76	+	1.55	3.14E-10	3.85E-08
organic substance biosynthetic process (GO:1901576)	3116	95	62.14	+	1.53	4.35E-05	1.65E-03
primary metabolic process (GO:0044238)	8104	247	161.61	+	1.53	2.55E-14	6.01E-12
system development (GO:0048731)	3708	113	73.94	+	1.53	5.32E-06	2.45E-04
cellular biosynthetic process (GO:0044249)	2854	86	56.91	+	1.51	1.36E-04	4.22E-03
nitrogen compound metabolic process (GO:0006807)	7039	212	140.37	+	1.51	2.96E-11	4.59E-09
protein modification process (GO:0036211)	2643	79	52.71	+	1.5	3.44E-04	9.18E-03
cellular protein modification process (GO:0006464)	2643	79	52.71	+	1.5	3.44E-04	9.13E-03
biosynthetic process (GO:0009058)	3319	97	66.19	+	1.47	1.59E-04	4.81E-03
cellular process (GO:0009987)	15276	444	304.63	+	1.46	1.77E-35	3.49E-32
cellular response to stimulus (GO:0051716)	3901	113	77.79	+	1.45	5.77E-05	2.14E-03
response to stress (GO:0006950)	5305	147	105.79	+	1.39	2.51E-05	1.04E-03
organonitrogen compound metabolic process (GO:1901564)	5408	149	107.84	+	1.38	2.88E-05	1.15E-03
organic substance metabolic process (GO:0071704)	9787	267	195.17	+	1.37	5.62E-10	6.49E-08
regulation of cellular process (GO:0050794)	6238	169	124.4	+	1.36	1.48E-05	6.41E-04
regulation of biological process (GO:0050789)	7586	204	151.28	+	1.35	1.33E-06	6.95E-05
cellular metabolic process (GO:0044237)	9520	254	189.84	+	1.34	2.24E-08	2.00E-06
biological regulation (GO:0065007)	8286	220	165.24	+	1.33	9.56E-07	5.12E-05
metabolic process (GO:0008152)	10794	278	215.25	+	1.29	8.20E-08	5.97E-06
response to stimulus (GO:0050896)	9347	235	186.39	+	1.26	2.21E-05	9.16E-04
Up-regulated DEGs in roots tissues shared between population comparisons
Analysis Type:	PANTHER Overrepresentation Test (Released 20220202)
Annotation Version and Release Date:	GO Ontology database DOI: 10.5281/zenodo.6399963 Released 2022-03-22
Analyzed List:	upload_1 (Arabidopsis thaliana)
Reference List:	Arabidopsis thaliana (all genes in database)
Test Type:	FISHER
Correction:	FDR
GO biological process complete	Arabidopsis thaliana - REFLIST (27430)	upload_1 (534)	upload_1 (expected)	upload_1 (over/under)	upload_1 (fold Enrichment)	upload_1 (raw P-value)	upload_1 (FDR)
tyrosine catabolic process (GO:0006572)	5	4	0.1	+	41.09	1.54E-05	9.52E-04
inositol catabolic process (GO:0019310)	4	3	0.08	+	38.53	2.29E-04	9.77E-03
acidic amino acid transport (GO:0015800)	6	3	0.12	+	25.68	5.34E-04	2.06E-02
phenol-containing compound catabolic process (GO:0019336)	7	3	0.14	+	22.01	7.52E-04	2.73E-02
L-phenylalanine catabolic process (GO:0006559)	12	5	0.23	+	21.4	1.28E-05	8.17E-04
erythrose 4-phosphate/phosphoenolpyruvate family amino acid catabolic process (GO:1902222)	12	5	0.23	+	21.4	1.28E-05	8.08E-04
mitochondrial electron transport, cytochrome c to oxygen (GO:0006123)	9	3	0.18	+	17.12	1.34E-03	4.20E-02
tyrosine metabolic process (GO:0006570)	12	4	0.23	+	17.12	1.99E-04	8.83E-03
neutral amino acid transport (GO:0015804)	12	4	0.23	+	17.12	1.99E-04	8.77E-03
regulation of salicylic acid biosynthetic process (GO:0080142)	13	4	0.25	+	15.81	2.57E-04	1.08E-02
aromatic amino acid family catabolic process (GO:0009074)	21	6	0.41	+	14.68	9.92E-06	6.50E-04
polyol catabolic process (GO:0046174)	26	7	0.51	+	13.83	2.47E-06	1.89E-04
organic hydroxy compound catabolic process (GO:1901616)	45	11	0.88	+	12.56	7.62E-09	1.07E-06
oxylipin biosynthetic process (GO:0031408)	17	4	0.33	+	12.09	6.08E-04	2.25E-02
L-phenylalanine metabolic process (GO:0006558)	26	6	0.51	+	11.85	2.80E-05	1.56E-03
erythrose 4-phosphate/phosphoenolpyruvate family amino acid metabolic process (GO:1902221)	26	6	0.51	+	11.85	2.80E-05	1.54E-03
alcohol catabolic process (GO:0046164)	35	8	0.68	+	11.74	1.35E-06	1.08E-04
phosphate ion transport (GO:0006817)	36	8	0.7	+	11.41	1.62E-06	1.28E-04
oxylipin metabolic process (GO:0031407)	19	4	0.37	+	10.81	8.73E-04	3.06E-02
amino acid transmembrane transport (GO:0003333)	29	6	0.56	+	10.63	4.78E-05	2.51E-03
amino acid transport (GO:0006865)	46	9	0.9	+	10.05	9.19E-07	7.85E-05
inositol metabolic process (GO:0006020)	21	4	0.41	+	9.78	1.21E-03	3.85E-02
regulation of salicylic acid metabolic process (GO:0010337)	21	4	0.41	+	9.78	1.21E-03	3.83E-02
olefin biosynthetic process (GO:1900674)	22	4	0.43	+	9.34	1.41E-03	4.37E-02
olefin metabolic process (GO:1900673)	22	4	0.43	+	9.34	1.41E-03	4.34E-02
ethylene biosynthetic process (GO:0009693)	22	4	0.43	+	9.34	1.41E-03	4.32E-02
ethylene metabolic process (GO:0009692)	22	4	0.43	+	9.34	1.41E-03	4.30E-02
alkene biosynthetic process (GO:0043450)	22	4	0.43	+	9.34	1.41E-03	4.28E-02
cellular alkene metabolic process (GO:0043449)	22	4	0.43	+	9.34	1.41E-03	4.25E-02
olefinic compound biosynthetic process (GO:0120255)	39	7	0.76	+	9.22	2.50E-05	1.40E-03
cellular carbohydrate catabolic process (GO:0044275)	46	8	0.9	+	8.93	8.07E-06	5.53E-04
protein refolding (GO:0042026)	35	6	0.68	+	8.81	1.20E-04	5.62E-03
carboxylic acid transmembrane transport (GO:1905039)	50	8	0.97	+	8.22	1.39E-05	8.72E-04
olefinic compound metabolic process (GO:0120254)	52	8	1.01	+	7.9	1.80E-05	1.08E-03
organic acid transmembrane transport (GO:1903825)	52	8	1.01	+	7.9	1.80E-05	1.07E-03
lignin biosynthetic process (GO:0009809)	44	6	0.86	+	7	3.67E-04	1.50E-02
alpha-amino acid catabolic process (GO:1901606)	89	12	1.73	+	6.93	5.31E-07	4.89E-05
dormancy process (GO:0022611)	46	6	0.9	+	6.7	4.56E-04	1.84E-02
seed dormancy process (GO:0010162)	46	6	0.9	+	6.7	4.56E-04	1.83E-02
phenol-containing compound metabolic process (GO:0018958)	47	6	0.91	+	6.56	5.06E-04	1.99E-02
polyol metabolic process (GO:0019751)	63	8	1.23	+	6.52	6.21E-05	3.13E-03
cellular amino acid catabolic process (GO:0009063)	96	12	1.87	+	6.42	1.10E-06	9.26E-05
lignin metabolic process (GO:0009808)	56	7	1.09	+	6.42	1.95E-04	8.73E-03
cellular response to heat (GO:0034605)	66	8	1.28	+	6.23	8.37E-05	4.01E-03
benzene-containing compound metabolic process (GO:0042537)	58	7	1.13	+	6.2	2.38E-04	1.01E-02
hydrocarbon metabolic process (GO:0120252)	80	9	1.56	+	5.78	5.18E-05	2.68E-03
small molecule catabolic process (GO:0044282)	240	27	4.67	+	5.78	2.22E-12	6.89E-10
ATP generation from ADP (GO:0006757)	54	6	1.05	+	5.71	9.86E-04	3.34E-02
glycolytic process (GO:0006096)	54	6	1.05	+	5.71	9.86E-04	3.32E-02
ADP metabolic process (GO:0046031)	56	6	1.09	+	5.5	1.17E-03	3.86E-02
purine ribonucleoside diphosphate metabolic process (GO:0009179)	56	6	1.09	+	5.5	1.17E-03	3.84E-02
purine nucleoside diphosphate metabolic process (GO:0009135)	56	6	1.09	+	5.5	1.17E-03	3.82E-02
response to UV-B (GO:0010224)	75	8	1.46	+	5.48	1.89E-04	8.55E-03
organic acid catabolic process (GO:0016054)	166	17	3.23	+	5.26	9.47E-08	1.05E-05
organic acid transport (GO:0015849)	109	11	2.12	+	5.18	1.98E-05	1.15E-03
cellular response to hypoxia (GO:0071456)	238	24	4.63	+	5.18	2.92E-10	5.22E-08
response to heat (GO:0009408)	279	28	5.43	+	5.16	1.05E-11	2.96E-09
cellular response to decreased oxygen levels (GO:0036294)	240	24	4.67	+	5.14	3.42E-10	5.75E-08
cellular response to oxygen levels (GO:0071453)	241	24	4.69	+	5.12	3.69E-10	6.04E-08
response to virus (GO:0009615)	91	9	1.77	+	5.08	1.29E-04	5.98E-03
carboxylic acid catabolic process (GO:0046395)	157	15	3.06	+	4.91	1.20E-06	9.83E-05
vitamin biosynthetic process (GO:0009110)	74	7	1.44	+	4.86	9.15E-04	3.12E-02
alcohol metabolic process (GO:0006066)	131	12	2.55	+	4.71	2.05E-05	1.19E-03
programmed cell death (GO:0012501)	88	8	1.71	+	4.67	5.11E-04	2.00E-02
regulation of seed germination (GO:0010029)	89	8	1.73	+	4.62	5.48E-04	2.10E-02
regulation of seedling development (GO:1900140)	92	8	1.79	+	4.47	6.72E-04	2.46E-02
response to UV (GO:0009411)	127	11	2.47	+	4.45	7.21E-05	3.54E-03
cellular response to phosphate starvation (GO:0016036)	81	7	1.58	+	4.44	1.49E-03	4.48E-02
phenylpropanoid biosynthetic process (GO:0009699)	94	8	1.83	+	4.37	7.66E-04	2.73E-02
response to hypoxia (GO:0001666)	325	26	6.33	+	4.11	5.07E-09	7.29E-07
ATP metabolic process (GO:0046034)	152	12	2.96	+	4.06	7.88E-05	3.81E-03
regulation of cellular ketone metabolic process (GO:0010565)	115	9	2.24	+	4.02	6.43E-04	2.37E-02
response to decreased oxygen levels (GO:0036293)	333	26	6.48	+	4.01	8.09E-09	1.11E-06
response to oxygen levels (GO:0070482)	335	26	6.52	+	3.99	9.07E-09	1.16E-06
phenylpropanoid metabolic process (GO:0009698)	118	9	2.3	+	3.92	7.64E-04	2.74E-02
cellular lipid catabolic process (GO:0044242)	106	8	2.06	+	3.88	1.58E-03	4.69E-02
response to chitin (GO:0010200)	320	24	6.23	+	3.85	6.16E-08	7.12E-06
protein folding (GO:0006457)	200	15	3.89	+	3.85	1.84E-05	1.08E-03
anion transmembrane transport (GO:0098656)	121	9	2.36	+	3.82	9.02E-04	3.11E-02
carbohydrate catabolic process (GO:0016052)	230	17	4.48	+	3.8	6.19E-06	4.35E-04
inorganic anion transport (GO:0015698)	124	9	2.41	+	3.73	1.06E-03	3.55E-02
regulation of abscisic acid-activated signaling pathway (GO:0009787)	126	9	2.45	+	3.67	1.18E-03	3.82E-02
regulation of cellular response to alcohol (GO:1905957)	126	9	2.45	+	3.67	1.18E-03	3.79E-02
regulation of response to alcohol (GO:1901419)	126	9	2.45	+	3.67	1.18E-03	3.77E-02
electron transport chain (GO:0022900)	127	9	2.47	+	3.64	1.24E-03	3.91E-02
response to reactive oxygen species (GO:0000302)	161	11	3.13	+	3.51	4.95E-04	1.96E-02
cellular response to fatty acid (GO:0071398)	162	11	3.15	+	3.49	5.20E-04	2.02E-02
cellular response to starvation (GO:0009267)	177	12	3.45	+	3.48	2.98E-04	1.24E-02
innate immune response (GO:0045087)	177	12	3.45	+	3.48	2.98E-04	1.23E-02
response to temperature stimulus (GO:0009266)	831	56	16.18	+	3.46	5.25E-15	2.38E-12
cellular response to nutrient levels (GO:0031669)	194	13	3.78	+	3.44	1.88E-04	8.60E-03
regulation of small molecule metabolic process (GO:0062012)	165	11	3.21	+	3.42	6.00E-04	2.25E-02
cellular response to extracellular stimulus (GO:0031668)	241	16	4.69	+	3.41	3.95E-05	2.10E-03
immune response (GO:0006955)	197	13	3.84	+	3.39	2.17E-04	9.40E-03
response to cold (GO:0009409)	457	30	8.9	+	3.37	2.37E-08	2.79E-06
secondary metabolite biosynthetic process (GO:0044550)	183	12	3.56	+	3.37	3.96E-04	1.61E-02
organic hydroxy compound metabolic process (GO:1901615)	385	25	7.5	+	3.34	4.25E-07	4.25E-05
cellular response to external stimulus (GO:0071496)	247	16	4.81	+	3.33	5.20E-05	2.67E-03
dephosphorylation (GO:0016311)	174	11	3.39	+	3.25	9.07E-04	3.11E-02
monocarboxylic acid biosynthetic process (GO:0072330)	256	16	4.98	+	3.21	7.74E-05	3.77E-03
response to oxidative stress (GO:0006979)	613	36	11.93	+	3.02	1.43E-08	1.79E-06
generation of precursor metabolites and energy (GO:0006091)	403	23	7.85	+	2.93	9.25E-06	6.19E-04
response to metal ion (GO:0010038)	249	14	4.85	+	2.89	5.84E-04	2.21E-02
negative regulation of response to stimulus (GO:0048585)	250	14	4.87	+	2.88	6.06E-04	2.26E-02
immune system process (GO:0002376)	465	26	9.05	+	2.87	3.47E-06	2.59E-04
cellular amino acid metabolic process (GO:0006520)	576	32	11.21	+	2.85	2.98E-07	3.14E-05
response to starvation (GO:0042594)	216	12	4.21	+	2.85	1.55E-03	4.64E-02
response to abscisic acid (GO:0009737)	1084	60	21.1	+	2.84	1.69E-12	5.52E-10
defense response to fungus (GO:0050832)	714	39	13.9	+	2.81	2.26E-08	2.72E-06
alpha-amino acid metabolic process (GO:1901605)	367	20	7.14	+	2.8	6.43E-05	3.21E-03
ion transmembrane transport (GO:0034220)	312	17	6.07	+	2.8	2.24E-04	9.62E-03
anion transport (GO:0006820)	257	14	5	+	2.8	7.82E-04	2.78E-02
response to alcohol (GO:0097305)	1212	66	23.59	+	2.8	2.35E-13	9.22E-11
cellular carbohydrate metabolic process (GO:0044262)	460	25	8.96	+	2.79	8.48E-06	5.74E-04
cellular response to stress (GO:0033554)	1200	65	23.36	+	2.78	4.56E-13	1.68E-10
carboxylic acid biosynthetic process (GO:0046394)	598	32	11.64	+	2.75	6.49E-07	5.88E-05
response to salt stress (GO:0009651)	618	33	12.03	+	2.74	4.53E-07	4.38E-05
response to water deprivation (GO:0009414)	1019	54	19.84	+	2.72	1.10E-10	2.10E-08
cellular response to organic cyclic compound (GO:0071407)	266	14	5.18	+	2.7	1.07E-03	3.57E-02
response to extracellular stimulus (GO:0009991)	304	16	5.92	+	2.7	4.86E-04	1.93E-02
response to wounding (GO:0009611)	837	44	16.29	+	2.7	8.11E-09	1.09E-06
response to acid chemical (GO:0001101)	1131	59	22.02	+	2.68	2.55E-11	5.77E-09
response to water (GO:0009415)	1099	57	21.4	+	2.66	7.04E-11	1.48E-08
monocarboxylic acid metabolic process (GO:0032787)	666	34	12.97	+	2.62	7.99E-07	7.02E-05
response to osmotic stress (GO:0006970)	902	46	17.56	+	2.62	8.84E-09	1.16E-06
cellular response to chemical stimulus (GO:0070887)	2081	106	40.51	+	2.62	3.82E-19	2.82E-16
organic acid biosynthetic process (GO:0016053)	712	36	13.86	+	2.6	4.68E-07	4.45E-05
small molecule biosynthetic process (GO:0044283)	913	44	17.77	+	2.48	9.53E-08	1.04E-05
cellular response to organic substance (GO:0071310)	1582	76	30.8	+	2.47	1.41E-12	4.90E-10
response to lipid (GO:0033993)	1953	93	38.02	+	2.45	5.40E-15	2.27E-12
response to organonitrogen compound (GO:0010243)	681	32	13.26	+	2.41	9.51E-06	6.30E-04
response to fatty acid (GO:0070542)	625	29	12.17	+	2.38	3.11E-05	1.68E-03
cellular response to lipid (GO:0071396)	523	24	10.18	+	2.36	1.84E-04	8.45E-03
response to oxygen-containing compound (GO:1901700)	3119	143	60.72	+	2.36	4.91E-22	5.79E-19
response to fungus (GO:0009620)	1021	46	19.88	+	2.31	3.00E-07	3.11E-05
regulation of signal transduction (GO:0009966)	422	19	8.22	+	2.31	1.12E-03	3.70E-02
cellular response to oxygen-containing compound (GO:1901701)	1163	52	22.64	+	2.3	7.02E-08	7.95E-06
carboxylic acid metabolic process (GO:0019752)	1571	70	30.58	+	2.29	3.08E-10	5.33E-08
response to endogenous stimulus (GO:0009719)	2565	114	49.93	+	2.28	1.87E-16	1.10E-13
ion transport (GO:0006811)	564	25	10.98	+	2.28	2.06E-04	8.98E-03
response to hormone (GO:0009725)	2532	112	49.29	+	2.27	7.47E-16	4.00E-13
regulation of signaling (GO:0023051)	432	19	8.41	+	2.26	1.36E-03	4.24E-02
response to organic substance (GO:0010033)	3557	156	69.25	+	2.25	1.79E-22	2.64E-19
response to organic cyclic compound (GO:0014070)	821	36	15.98	+	2.25	1.11E-05	7.20E-04
hormone-mediated signaling pathway (GO:0009755)	940	41	18.3	+	2.24	3.71E-06	2.73E-04
response to jasmonic acid (GO:0009753)	621	27	12.09	+	2.23	1.93E-04	8.69E-03
cellular response to endogenous stimulus (GO:0071495)	1205	52	23.46	+	2.22	2.19E-07	2.34E-05
transmembrane transport (GO:0055085)	816	35	15.89	+	2.2	3.05E-05	1.66E-03
response to stress (GO:0006950)	5305	227	103.28	+	2.2	1.12E-33	3.31E-30
cellular response to hormone stimulus (GO:0032870)	1170	50	22.78	+	2.2	4.86E-07	4.54E-05
response to nitrogen compound (GO:1901698)	825	35	16.06	+	2.18	3.42E-05	1.83E-03
defense response to bacterium (GO:0042742)	1058	44	20.6	+	2.14	4.68E-06	3.40E-04
carbohydrate metabolic process (GO:0005975)	1062	44	20.67	+	2.13	4.99E-06	3.59E-04
oxoacid metabolic process (GO:0043436)	2009	83	39.11	+	2.12	2.06E-10	3.79E-08
response to external stimulus (GO:0009605)	2979	122	57.99	+	2.1	5.18E-15	2.55E-12
response to bacterium (GO:0009617)	1272	52	24.76	+	2.1	9.12E-07	7.90E-05
regulation of response to stimulus (GO:0048583)	1324	54	25.78	+	2.1	7.76E-07	6.93E-05
response to chemical (GO:0042221)	5130	209	99.87	+	2.09	1.82E-27	3.57E-24
response to inorganic substance (GO:0010035)	2188	89	42.6	+	2.09	7.78E-11	1.58E-08
secondary metabolic process (GO:0019748)	839	34	16.33	+	2.08	1.20E-04	5.66E-03
response to biotic stimulus (GO:0009607)	2507	101	48.81	+	2.07	5.50E-12	1.62E-09
response to abiotic stimulus (GO:0009628)	4145	166	80.69	+	2.06	4.91E-20	4.13E-17
organic acid metabolic process (GO:0006082)	2149	86	41.84	+	2.06	4.41E-10	7.03E-08
response to external biotic stimulus (GO:0043207)	2505	100	48.77	+	2.05	1.55E-11	3.96E-09
response to other organism (GO:0051707)	2505	100	48.77	+	2.05	1.55E-11	3.80E-09
biological process involved in interspecies interaction between organisms (GO:0044419)	2522	100	49.1	+	2.04	1.84E-11	4.34E-09
defense response to other organism (GO:0098542)	2160	85	42.05	+	2.02	1.39E-09	2.04E-07
cellular response to stimulus (GO:0051716)	3901	153	75.94	+	2.01	2.04E-17	1.33E-14
defense response (GO:0006952)	2507	98	48.81	+	2.01	7.78E-11	1.53E-08
regulation of defense response (GO:0031347)	758	29	14.76	+	1.97	8.08E-04	2.85E-02
phosphorylation (GO:0016310)	1154	44	22.47	+	1.96	5.04E-05	2.63E-03
phosphate-containing compound metabolic process (GO:0006796)	1806	68	35.16	+	1.93	4.30E-07	4.22E-05
phosphorus metabolic process (GO:0006793)	1851	69	36.03	+	1.91	3.92E-07	3.98E-05
regulation of response to stress (GO:0080134)	890	33	17.33	+	1.9	5.59E-04	2.13E-02
small molecule metabolic process (GO:0044281)	2900	105	56.46	+	1.86	8.06E-10	1.22E-07
organic substance catabolic process (GO:1901575)	1863	67	36.27	+	1.85	2.44E-06	1.89E-04
protein phosphorylation (GO:0006468)	1047	37	20.38	+	1.82	8.91E-04	3.09E-02
cell communication (GO:0007154)	2767	97	53.87	+	1.8	2.06E-08	2.53E-06
response to stimulus (GO:0050896)	9347	322	181.96	+	1.77	3.03E-34	1.79E-30
catabolic process (GO:0009056)	2188	74	42.6	+	1.74	5.84E-06	4.15E-04
cellular catabolic process (GO:0044248)	1767	59	34.4	+	1.72	8.58E-05	4.08E-03
signal transduction (GO:0007165)	2460	79	47.89	+	1.65	1.76E-05	1.07E-03
signaling (GO:0023052)	2522	80	49.1	+	1.63	2.20E-05	1.26E-03
cellular biosynthetic process (GO:0044249)	2854	88	55.56	+	1.58	2.34E-05	1.32E-03
response to light stimulus (GO:0009416)	2053	62	39.97	+	1.55	8.81E-04	3.07E-02
response to radiation (GO:0009314)	2097	63	40.82	+	1.54	7.54E-04	2.73E-02
organic substance biosynthetic process (GO:1901576)	3116	92	60.66	+	1.52	6.50E-05	3.22E-03
biosynthetic process (GO:0009058)	3319	97	64.61	+	1.5	5.80E-05	2.95E-03
regulation of RNA metabolic process (GO:0051252)	2290	66	44.58	+	1.48	1.60E-03	4.75E-02
organonitrogen compound metabolic process (GO:1901564)	5408	151	105.28	+	1.43	2.93E-06	2.21E-04
cellular metabolic process (GO:0044237)	9520	261	185.33	+	1.41	3.10E-11	6.77E-09
metabolic process (GO:0008152)	10794	289	210.13	+	1.38	1.10E-11	2.95E-09
regulation of cellular process (GO:0050794)	6238	167	121.44	+	1.38	7.22E-06	5.01E-04
organic substance metabolic process (GO:0071704)	9787	262	190.53	+	1.38	4.64E-10	7.20E-08
cellular process (GO:0009987)	15276	402	297.39	+	1.35	1.76E-20	1.73E-17
primary metabolic process (GO:0044238)	8104	211	157.77	+	1.34	1.26E-06	1.01E-04
biological regulation (GO:0065007)	8286	215	161.31	+	1.33	1.15E-06	9.57E-05
regulation of biological process (GO:0050789)	7586	194	147.68	+	1.31	1.68E-05	1.03E-03
nucleic acid metabolic process (GO:0090304)	1834	16	35.7	-	0.45	2.83E-04	1.18E-02
Shared down-regulated DEGs in root tissues shared between population comparisons
Analysis Type:	PANTHER Overrepresentation Test (Released 20220202)
Annotation Version and Release Date:	GO Ontology database DOI: 10.5281/zenodo.6399963 Released 2022-03-22
Analyzed List:	upload_1 (Arabidopsis thaliana)
Reference List:	Arabidopsis thaliana (all genes in database)
Test Type:	FISHER
Correction:	FDR
GO biological process complete	Arabidopsis thaliana - REFLIST (27430)	upload_1 (546)	upload_1 (expected)	upload_1 (over/under)	upload_1 (fold Enrichment)	upload_1 (raw P-value)	upload_1 (FDR)
mitotic chromosome condensation (GO:0007076)	8	4	0.16	+	25.12	6.27E-05	4.15E-03
cell wall modification involved in multidimensional cell growth (GO:0042547)	9	4	0.18	+	22.33	8.92E-05	5.48E-03
one-carbon compound transport (GO:0019755)	7	3	0.14	+	21.53	8.01E-04	2.79E-02
mitotic spindle assembly checkpoint signaling (GO:0007094)	10	4	0.2	+	20.1	1.23E-04	7.03E-03
negative regulation of mitotic sister chromatid separation (GO:2000816)	10	4	0.2	+	20.1	1.23E-04	6.97E-03
negative regulation of chromosome segregation (GO:0051985)	10	4	0.2	+	20.1	1.23E-04	6.90E-03
negative regulation of mitotic sister chromatid segregation (GO:0033048)	10	4	0.2	+	20.1	1.23E-04	6.84E-03
negative regulation of sister chromatid segregation (GO:0033046)	10	4	0.2	+	20.1	1.23E-04	6.77E-03
mitotic spindle checkpoint signaling (GO:0071174)	10	4	0.2	+	20.1	1.23E-04	6.71E-03
spindle assembly checkpoint signaling (GO:0071173)	10	4	0.2	+	20.1	1.23E-04	6.65E-03
negative regulation of metaphase/anaphase transition of cell cycle (GO:1902100)	10	4	0.2	+	20.1	1.23E-04	6.59E-03
negative regulation of mitotic metaphase/anaphase transition (GO:0045841)	10	4	0.2	+	20.1	1.23E-04	6.53E-03
spindle checkpoint signaling (GO:0031577)	10	4	0.2	+	20.1	1.23E-04	6.47E-03
negative regulation of chromosome separation (GO:1905819)	10	4	0.2	+	20.1	1.23E-04	6.41E-03
regulation of mitotic sister chromatid segregation (GO:0033047)	11	4	0.22	+	18.27	1.65E-04	7.97E-03
guard mother cell differentiation (GO:0010444)	11	4	0.22	+	18.27	1.65E-04	7.91E-03
syncytium formation (GO:0006949)	16	5	0.32	+	15.7	4.37E-05	3.14E-03
microtubule-based movement (GO:0007018)	66	20	1.31	+	15.22	2.53E-16	1.86E-13
cuticle development (GO:0042335)	33	10	0.66	+	15.22	7.94E-09	1.56E-06
chromosome condensation (GO:0030261)	20	6	0.4	+	15.07	8.88E-06	7.69E-04
negative regulation of chromosome organization (GO:2001251)	14	4	0.28	+	14.35	3.53E-04	1.49E-02
basipetal auxin transport (GO:0010540)	15	4	0.3	+	13.4	4.41E-04	1.74E-02
stomatal lineage progression (GO:0010440)	19	5	0.38	+	13.22	8.69E-05	5.39E-03
formation of plant organ boundary (GO:0090691)	16	4	0.32	+	12.56	5.42E-04	2.04E-02
formation of anatomical boundary (GO:0048859)	16	4	0.32	+	12.56	5.42E-04	2.02E-02
photosynthesis, light harvesting in photosystem I (GO:0009768)	24	6	0.48	+	12.56	2.14E-05	1.71E-03
triglyceride biosynthetic process (GO:0019432)	24	6	0.48	+	12.56	2.14E-05	1.68E-03
plant-type cell wall loosening (GO:0009828)	37	9	0.74	+	12.22	2.23E-07	3.20E-05
mitotic cytokinesis (GO:0000281)	42	10	0.84	+	11.96	5.60E-08	9.71E-06
movement of cell or subcellular component (GO:0006928)	89	21	1.77	+	11.85	3.22E-15	1.90E-12
chromosome separation (GO:0051304)	17	4	0.34	+	11.82	6.60E-04	2.37E-02
regulation of mitotic metaphase/anaphase transition (GO:0030071)	22	5	0.44	+	11.42	1.57E-04	7.86E-03
regulation of metaphase/anaphase transition of cell cycle (GO:1902099)	22	5	0.44	+	11.42	1.57E-04	7.79E-03
acylglycerol biosynthetic process (GO:0046463)	27	6	0.54	+	11.16	3.80E-05	2.84E-03
neutral lipid biosynthetic process (GO:0046460)	27	6	0.54	+	11.16	3.80E-05	2.80E-03
regulation of mitotic sister chromatid separation (GO:0010965)	23	5	0.46	+	10.92	1.88E-04	8.74E-03
polarity specification of adaxial/abaxial axis (GO:0009944)	23	5	0.46	+	10.92	1.88E-04	8.68E-03
regulation of chromosome separation (GO:1905818)	23	5	0.46	+	10.92	1.88E-04	8.61E-03
regulation of sister chromatid segregation (GO:0033045)	24	5	0.48	+	10.47	2.24E-04	1.00E-02
water transport (GO:0006833)	39	8	0.78	+	10.31	3.22E-06	3.33E-04
fluid transport (GO:0042044)	39	8	0.78	+	10.31	3.22E-06	3.27E-04
triglyceride metabolic process (GO:0006641)	30	6	0.6	+	10.05	6.37E-05	4.17E-03
cytoskeleton-dependent cytokinesis (GO:0061640)	66	13	1.31	+	9.9	4.21E-09	9.93E-07
regulation of chromosome segregation (GO:0051983)	26	5	0.52	+	9.66	3.10E-04	1.35E-02
mitotic spindle organization (GO:0007052)	27	5	0.54	+	9.3	3.62E-04	1.50E-02
regulation of seed development (GO:0080050)	27	5	0.54	+	9.3	3.62E-04	1.49E-02
regulation of leaf development (GO:2000024)	22	4	0.44	+	9.13	1.53E-03	4.81E-02
phototropism (GO:0009638)	28	5	0.56	+	8.97	4.20E-04	1.68E-02
sister chromatid segregation (GO:0000819)	62	11	1.23	+	8.91	1.69E-07	2.55E-05
acylglycerol metabolic process (GO:0006639)	34	6	0.68	+	8.87	1.17E-04	6.99E-03
neutral lipid metabolic process (GO:0006638)	34	6	0.68	+	8.87	1.17E-04	6.92E-03
regulation of mitotic cell cycle phase transition (GO:1901990)	51	9	1.02	+	8.87	2.35E-06	2.52E-04
specification of axis polarity (GO:0065001)	35	6	0.7	+	8.61	1.35E-04	6.93E-03
response to nitrate (GO:0010167)	35	6	0.7	+	8.61	1.35E-04	6.87E-03
plant-type cell wall modification (GO:0009827)	65	11	1.29	+	8.5	2.58E-07	3.62E-05
microtubule cytoskeleton organization involved in mitosis (GO:1902850)	30	5	0.6	+	8.37	5.56E-04	2.05E-02
wax metabolic process (GO:0010166)	30	5	0.6	+	8.37	5.56E-04	2.04E-02
photosynthesis, light harvesting (GO:0009765)	43	7	0.86	+	8.18	5.01E-05	3.47E-03
cytokinesis by cell plate formation (GO:0000911)	69	11	1.37	+	8.01	4.40E-07	5.63E-05
adaxial/abaxial axis specification (GO:0009943)	33	5	0.66	+	7.61	8.20E-04	2.84E-02
mitotic cell cycle process (GO:1903047)	207	31	4.12	+	7.52	7.63E-17	8.99E-14
very long-chain fatty acid metabolic process (GO:0000038)	41	6	0.82	+	7.35	2.93E-04	1.29E-02
response to high light intensity (GO:0009644)	62	9	1.23	+	7.29	9.78E-06	8.35E-04
mitotic sister chromatid segregation (GO:0000070)	42	6	0.84	+	7.18	3.29E-04	1.42E-02
stomatal complex morphogenesis (GO:0010103)	35	5	0.7	+	7.18	1.04E-03	3.45E-02
microtubule-based process (GO:0007017)	229	32	4.56	+	7.02	1.43E-16	1.21E-13
spindle organization (GO:0007051)	65	9	1.29	+	6.96	1.38E-05	1.11E-03
regulation of cell cycle phase transition (GO:1901987)	73	10	1.45	+	6.88	5.01E-06	4.84E-04
mitotic cell cycle (GO:0000278)	261	35	5.2	+	6.74	1.67E-17	2.46E-14
regulation of chromosome organization (GO:0033044)	45	6	0.9	+	6.7	4.60E-04	1.81E-02
response to far red light (GO:0010218)	45	6	0.9	+	6.7	4.60E-04	1.79E-02
cell cycle phase transition (GO:0044770)	53	7	1.05	+	6.64	1.64E-04	7.98E-03
spindle assembly (GO:0051225)	46	6	0.92	+	6.55	5.11E-04	1.94E-02
nuclear chromosome segregation (GO:0098813)	102	13	2.03	+	6.4	4.12E-07	5.39E-05
mitotic nuclear division (GO:0140014)	63	8	1.25	+	6.38	7.23E-05	4.58E-03
regulation of mitotic cell cycle (GO:0007346)	88	11	1.75	+	6.28	3.79E-06	3.79E-04
stomatal complex development (GO:0010374)	73	9	1.45	+	6.19	3.18E-05	2.44E-03
mitotic cell cycle phase transition (GO:0044772)	51	6	1.02	+	5.91	8.40E-04	2.89E-02
chromosome segregation (GO:0007059)	114	13	2.27	+	5.73	1.30E-06	1.47E-04
cytokinesis (GO:0000910)	177	20	3.52	+	5.68	2.18E-09	5.85E-07
plant-type cell wall organization (GO:0009664)	169	19	3.36	+	5.65	5.94E-09	1.30E-06
nuclear division (GO:0000280)	171	19	3.4	+	5.58	7.08E-09	1.44E-06
fatty acid biosynthetic process (GO:0006633)	133	14	2.65	+	5.29	1.22E-06	1.44E-04
organelle fission (GO:0048285)	210	22	4.18	+	5.26	1.26E-09	3.54E-07
axis specification (GO:0009798)	58	6	1.15	+	5.2	1.55E-03	4.85E-02
microtubule cytoskeleton organization (GO:0000226)	166	17	3.3	+	5.14	1.29E-07	2.05E-05
regulation of stomatal movement (GO:0010119)	99	10	1.97	+	5.07	5.59E-05	3.74E-03
regulation of cell cycle process (GO:0010564)	140	14	2.79	+	5.02	2.14E-06	2.33E-04
auxin polar transport (GO:0009926)	70	7	1.39	+	5.02	7.68E-04	2.69E-02
cellular process involved in reproduction in multicellular organism (GO:0022412)	73	7	1.45	+	4.82	9.65E-04	3.27E-02
male gamete generation (GO:0048232)	73	7	1.45	+	4.82	9.65E-04	3.25E-02
regulation of cell cycle (GO:0051726)	243	23	4.84	+	4.76	3.20E-09	8.19E-07
cell cycle process (GO:0022402)	594	56	11.82	+	4.74	1.27E-20	3.74E-17
photomorphogenesis (GO:0009640)	86	8	1.71	+	4.67	5.12E-04	1.93E-02
cell wall organization (GO:0071555)	304	28	6.05	+	4.63	1.10E-10	4.06E-08
cell wall modification (GO:0042545)	174	16	3.46	+	4.62	1.13E-06	1.36E-04
cytoskeleton organization (GO:0007010)	294	27	5.85	+	4.61	2.53E-10	8.77E-08
cell cycle (GO:0007049)	671	59	13.36	+	4.42	2.53E-20	4.97E-17
external encapsulating structure organization (GO:0045229)	359	31	7.15	+	4.34	4.93E-11	2.08E-08
meiotic nuclear division (GO:0140013)	117	10	2.33	+	4.29	2.01E-04	9.10E-03
cell division (GO:0051301)	483	41	9.61	+	4.26	5.82E-14	3.12E-11
regulation of organelle organization (GO:0033043)	181	15	3.6	+	4.16	7.87E-06	7.14E-04
anatomical structure formation involved in morphogenesis (GO:0048646)	256	21	5.1	+	4.12	1.48E-07	2.29E-05
pectin catabolic process (GO:0045490)	98	8	1.95	+	4.1	1.13E-03	3.73E-02
plant epidermis morphogenesis (GO:0090626)	99	8	1.97	+	4.06	1.20E-03	3.94E-02
regulation of transferase activity (GO:0051338)	100	8	1.99	+	4.02	1.28E-03	4.14E-02
response to red light (GO:0010114)	101	8	2.01	+	3.98	1.36E-03	4.37E-02
photosynthesis, light reaction (GO:0019684)	139	10	2.77	+	3.61	7.17E-04	2.55E-02
tropism (GO:0009606)	154	11	3.07	+	3.59	4.18E-04	1.69E-02
negative regulation of post-embryonic development (GO:0048581)	126	9	2.51	+	3.59	1.37E-03	4.39E-02
supramolecular fiber organization (GO:0097435)	155	11	3.09	+	3.57	4.40E-04	1.75E-02
negative regulation of developmental process (GO:0051093)	175	12	3.48	+	3.44	3.29E-04	1.41E-02
regulation of cellular component organization (GO:0051128)	366	25	7.29	+	3.43	2.63E-07	3.61E-05
photosynthesis (GO:0015979)	206	14	4.1	+	3.41	1.18E-04	6.88E-03
pectin metabolic process (GO:0045488)	163	11	3.24	+	3.39	6.53E-04	2.36E-02
galacturonan metabolic process (GO:0010393)	164	11	3.26	+	3.37	6.85E-04	2.45E-02
plant-type cell wall organization or biogenesis (GO:0071669)	516	34	10.27	+	3.31	4.31E-09	9.77E-07
fatty acid metabolic process (GO:0006631)	248	16	4.94	+	3.24	7.03E-05	4.50E-03
protein autophosphorylation (GO:0046777)	173	11	3.44	+	3.19	1.03E-03	3.44E-02
response to cold (GO:0009409)	457	29	9.1	+	3.19	1.28E-07	2.09E-05
post-embryonic plant morphogenesis (GO:0090698)	210	13	4.18	+	3.11	4.76E-04	1.83E-02
meiotic cell cycle process (GO:1903046)	295	18	5.87	+	3.07	5.01E-05	3.44E-03
unidimensional cell growth (GO:0009826)	361	22	7.19	+	3.06	7.70E-06	7.09E-04
multicellular organismal reproductive process (GO:0048609)	231	14	4.6	+	3.04	3.58E-04	1.49E-02
response to light intensity (GO:0009642)	390	23	7.76	+	2.96	7.96E-06	7.11E-04
multicellular organism reproduction (GO:0032504)	238	14	4.74	+	2.96	4.74E-04	1.84E-02
chromosome organization (GO:0051276)	463	27	9.22	+	2.93	1.61E-06	1.79E-04
regulation of post-embryonic development (GO:0048580)	421	24	8.38	+	2.86	8.69E-06	7.64E-04
plant-type cell wall biogenesis (GO:0009832)	271	15	5.39	+	2.78	5.51E-04	2.04E-02
cell growth (GO:0016049)	543	30	10.81	+	2.78	1.22E-06	1.41E-04
meiotic cell cycle (GO:0051321)	326	18	6.49	+	2.77	1.65E-04	7.85E-03
developmental growth involved in morphogenesis (GO:0060560)	457	25	9.1	+	2.75	1.11E-05	9.30E-04
monocarboxylic acid biosynthetic process (GO:0072330)	256	14	5.1	+	2.75	9.30E-04	3.17E-02
cell morphogenesis (GO:0000902)	489	26	9.73	+	2.67	1.19E-05	9.84E-04
floral organ development (GO:0048437)	264	14	5.25	+	2.66	1.23E-03	4.00E-02
polysaccharide metabolic process (GO:0005976)	492	26	9.79	+	2.65	1.31E-05	1.07E-03
pattern specification process (GO:0007389)	288	15	5.73	+	2.62	9.92E-04	3.32E-02
cellular polysaccharide metabolic process (GO:0044264)	327	17	6.51	+	2.61	4.79E-04	1.83E-02
cell wall organization or biogenesis (GO:0071554)	971	50	19.33	+	2.59	4.19E-09	1.03E-06
response to red or far red light (GO:0009639)	379	19	7.54	+	2.52	3.51E-04	1.49E-02
regulation of multicellular organismal process (GO:0051239)	665	33	13.24	+	2.49	4.21E-06	4.13E-04
cell wall biogenesis (GO:0042546)	448	22	8.92	+	2.47	2.51E-04	1.11E-02
flower development (GO:0009908)	492	24	9.79	+	2.45	1.27E-04	6.56E-03
regulation of multicellular organismal development (GO:2000026)	500	24	9.95	+	2.41	1.46E-04	7.35E-03
cellular carbohydrate metabolic process (GO:0044262)	460	22	9.16	+	2.4	3.01E-04	1.31E-02
reproductive shoot system development (GO:0090567)	524	25	10.43	+	2.4	1.10E-04	6.71E-03
carbohydrate metabolic process (GO:0005975)	1062	47	21.14	+	2.22	6.94E-07	8.52E-05
cellular component organization (GO:0016043)	2823	124	56.19	+	2.21	9.88E-17	9.70E-14
response to temperature stimulus (GO:0009266)	831	35	16.54	+	2.12	5.20E-05	3.52E-03
response to radiation (GO:0009314)	2097	88	41.74	+	2.11	8.33E-11	3.27E-08
phyllome development (GO:0048827)	717	30	14.27	+	2.1	2.24E-04	1.01E-02
response to light stimulus (GO:0009416)	2053	85	40.87	+	2.08	3.09E-10	1.01E-07
anatomical structure morphogenesis (GO:0009653)	1601	66	31.87	+	2.07	4.51E-08	8.06E-06
organelle organization (GO:0006996)	1883	76	37.48	+	2.03	1.29E-08	2.45E-06
regulation of developmental process (GO:0050793)	1270	51	25.28	+	2.02	5.11E-06	4.86E-04
protein phosphorylation (GO:0006468)	1047	42	20.84	+	2.02	2.86E-05	2.22E-03
cellular component organization or biogenesis (GO:0071840)	3602	142	71.7	+	1.98	1.88E-15	1.23E-12
cellular component assembly (GO:0022607)	1052	41	20.94	+	1.96	7.47E-05	4.68E-03
phosphorylation (GO:0016310)	1154	44	22.97	+	1.92	6.38E-05	4.13E-03
lipid biosynthetic process (GO:0008610)	762	29	15.17	+	1.91	1.48E-03	4.68E-02
shoot system development (GO:0048367)	1308	49	26.04	+	1.88	4.52E-05	3.21E-03
negative regulation of cellular process (GO:0048523)	1160	43	23.09	+	1.86	1.59E-04	7.80E-03
growth (GO:0040007)	1318	48	26.24	+	1.83	1.15E-04	6.91E-03
reproductive process (GO:0022414)	2671	93	53.17	+	1.75	2.03E-07	2.99E-05
reproduction (GO:0000003)	2698	93	53.7	+	1.73	3.42E-07	4.57E-05
post-embryonic development (GO:0009791)	2298	79	45.74	+	1.73	2.80E-06	2.95E-04
cellular component biogenesis (GO:0044085)	1949	66	38.8	+	1.7	3.64E-05	2.75E-03
anatomical structure development (GO:0048856)	5351	178	106.51	+	1.67	9.77E-13	4.80E-10
negative regulation of biological process (GO:0048519)	1877	62	37.36	+	1.66	1.19E-04	6.89E-03
multicellular organism development (GO:0007275)	4391	145	87.4	+	1.66	5.35E-10	1.66E-07
response to abiotic stimulus (GO:0009628)	4145	135	82.51	+	1.64	6.45E-09	1.36E-06
developmental process involved in reproduction (GO:0003006)	2279	74	45.36	+	1.63	4.56E-05	3.20E-03
multicellular organismal process (GO:0032501)	4733	153	94.21	+	1.62	7.95E-10	2.34E-07
plant organ development (GO:0099402)	1982	64	39.45	+	1.62	1.75E-04	8.25E-03
developmental process (GO:0032502)	5855	188	116.55	+	1.61	3.71E-12	1.68E-09
reproductive structure development (GO:0048608)	2021	64	40.23	+	1.59	3.67E-04	1.50E-02
reproductive system development (GO:0061458)	2023	64	40.27	+	1.59	3.69E-04	1.50E-02
tissue development (GO:0009888)	1836	58	36.55	+	1.59	7.32E-04	2.58E-02
phosphorus metabolic process (GO:0006793)	1851	57	36.84	+	1.55	1.43E-03	4.54E-02
system development (GO:0048731)	3708	109	73.81	+	1.48	3.91E-05	2.85E-03
biological regulation (GO:0065007)	8286	228	164.93	+	1.38	1.93E-08	3.55E-06
regulation of cellular process (GO:0050794)	6238	171	124.17	+	1.38	5.54E-06	5.18E-04
regulation of biological process (GO:0050789)	7586	206	151	+	1.36	4.78E-07	5.99E-05
regulation of metabolic process (GO:0019222)	3941	107	78.45	+	1.36	8.89E-04	3.05E-02
cellular process (GO:0009987)	15276	412	304.07	+	1.35	2.50E-21	1.47E-17
response to stimulus (GO:0050896)	9347	247	186.05	+	1.33	1.13E-07	1.91E-05
gene expression (GO:0010467)	1686	14	33.56	-	0.42	1.85E-04	8.63E-03
RNA metabolic process (GO:0016070)	1367	11	27.21	-	0.4	6.23E-04	2.27E-02
Up-regulated DEGs in leaf tissue unique to IDT3 treatment comparisons
Analysis Type:	PANTHER Overrepresentation Test (Released 20220202)
Annotation Version and Release Date:	GO Ontology database DOI: 10.5281/zenodo.6399963 Released 2022-03-22
Analyzed List:	upload_1 (Arabidopsis thaliana)
Reference List:	Arabidopsis thaliana (all genes in database)
Test Type:	FISHER
Correction:	FDR
GO biological process complete	Arabidopsis thaliana - REFLIST (27430)	upload_1 (241)	upload_1 (expected)	upload_1 (over/under)	upload_1 (fold Enrichment)	upload_1 (raw P-value)	upload_1 (FDR)
SRP-dependent cotranslational protein targeting to membrane (GO:0006614)	23	4	0.2	+	19.79	8.41E-05	3.54E-02
cotranslational protein targeting to membrane (GO:0006613)	23	4	0.2	+	19.79	8.41E-05	3.31E-02
nitrogen compound transport (GO:0071705)	822	25	7.22	+	3.46	1.20E-07	1.42E-04
organic substance transport (GO:0071702)	1023	27	8.99	+	3	5.60E-07	5.50E-04
transport (GO:0006810)	2218	46	19.49	+	2.36	7.70E-08	2.27E-04
establishment of localization (GO:0051234)	2270	46	19.94	+	2.31	1.18E-07	1.74E-04
localization (GO:0051179)	2633	51	23.13	+	2.2	8.01E-08	1.57E-04
reproductive structure development (GO:0048608)	2021	36	17.76	+	2.03	5.91E-05	2.90E-02
reproductive system development (GO:0061458)	2023	36	17.77	+	2.03	5.99E-05	2.72E-02
post-embryonic development (GO:0009791)	2298	40	20.19	+	1.98	3.54E-05	1.90E-02
cellular biosynthetic process (GO:0044249)	2854	45	25.08	+	1.79	1.20E-04	4.42E-02
primary metabolic process (GO:0044238)	8104	104	71.2	+	1.46	9.68E-06	6.34E-03
cellular metabolic process (GO:0044237)	9520	119	83.64	+	1.42	3.38E-06	2.84E-03
organic substance metabolic process (GO:0071704)	9787	120	85.99	+	1.4	1.00E-05	5.92E-03
cellular process (GO:0009987)	15276	186	134.21	+	1.39	5.87E-12	3.46E-08
metabolic process (GO:0008152)	10794	130	94.84	+	1.37	5.92E-06	4.36E-03
Down-regulated DEGs in leaf tissue unique to IDT3 treatment comparisons
Analysis Type:	PANTHER Overrepresentation Test (Released 20220202)
Annotation Version and Release Date:	GO Ontology database DOI: 10.5281/zenodo.6399963 Released 2022-03-22
Analyzed List:	upload_1 (Arabidopsis thaliana)
Reference List:	Arabidopsis thaliana (all genes in database)
Test Type:	FISHER
Correction:	FDR
GO biological process complete	Arabidopsis thaliana - REFLIST (27430)	upload_1 (135)	upload_1 (expected)	upload_1 (over/under)	upload_1 (fold Enrichment)	upload_1 (raw P-value)	upload_1 (FDR)
cellular response to chitin (GO:0071323)	5	3	0.02	+	> 100	6.32E-06	7.45E-03
homoserine metabolic process (GO:0009092)	12	3	0.06	+	50.8	5.01E-05	3.69E-02
cellular response to organonitrogen compound (GO:0071417)	46	4	0.23	+	17.67	1.06E-04	3.92E-02
biological process involved in interspecies interaction between organisms (GO:0044419)	2522	28	12.41	+	2.26	3.96E-05	3.34E-02
response to external biotic stimulus (GO:0043207)	2505	27	12.33	+	2.19	1.20E-04	3.92E-02
response to other organism (GO:0051707)	2505	27	12.33	+	2.19	1.20E-04	3.71E-02
response to biotic stimulus (GO:0009607)	2507	27	12.34	+	2.19	1.21E-04	3.55E-02
response to external stimulus (GO:0009605)	2979	31	14.66	+	2.11	7.01E-05	3.76E-02
macromolecule modification (GO:0043412)	3011	31	14.82	+	2.09	7.67E-05	3.76E-02
cellular aromatic compound metabolic process (GO:0006725)	2957	30	14.55	+	2.06	1.26E-04	3.53E-02
organic cyclic compound metabolic process (GO:1901360)	3066	31	15.09	+	2.05	9.39E-05	3.69E-02
cellular response to stimulus (GO:0051716)	3901	37	19.2	+	1.93	6.15E-05	3.62E-02
cellular macromolecule metabolic process (GO:0044260)	4466	41	21.98	+	1.87	5.38E-05	3.52E-02
response to stress (GO:0006950)	5305	45	26.11	+	1.72	1.16E-04	4.01E-02
primary metabolic process (GO:0044238)	8104	68	39.88	+	1.7	5.69E-07	1.68E-03
macromolecule metabolic process (GO:0043170)	5920	49	29.14	+	1.68	9.13E-05	3.84E-02
nitrogen compound metabolic process (GO:0006807)	7039	58	34.64	+	1.67	1.68E-05	1.65E-02
cellular metabolic process (GO:0044237)	9520	74	46.85	+	1.58	1.93E-06	2.85E-03
organic substance metabolic process (GO:0071704)	9787	76	48.17	+	1.58	1.32E-06	2.60E-03
metabolic process (GO:0008152)	10794	76	53.12	+	1.43	8.90E-05	4.04E-02
cellular process (GO:0009987)	15276	104	75.18	+	1.38	3.25E-07	1.92E-03
Up-regulated DEGs in root tissue unique to IDT3 treatment comparisons
Analysis Type:	PANTHER Overrepresentation Test (Released 20220202)
Annotation Version and Release Date:	GO Ontology database DOI: 10.5281/zenodo.6399963 Released 2022-03-22
Analyzed List:	upload_1 (Arabidopsis thaliana)
Reference List:	Arabidopsis thaliana (all genes in database)
Test Type:	FISHER
Correction:	FDR
GO biological process complete	Arabidopsis thaliana - REFLIST (27430)	upload_1 (271)	upload_1 (expected)	upload_1 (over/under)	upload_1 (fold Enrichment)	upload_1 (raw P-value)	upload_1 (FDR)
D-xylose metabolic process (GO:0042732)	9	3	0.09	+	33.74	1.91E-04	4.17E-02
somatic cell DNA recombination (GO:0016444)	9	3	0.09	+	33.74	1.91E-04	4.02E-02
disaccharide metabolic process (GO:0005984)	75	6	0.74	+	8.1	1.46E-04	3.43E-02
chromatin assembly (GO:0031497)	107	7	1.06	+	6.62	1.34E-04	3.43E-02
polysaccharide catabolic process (GO:0000272)	143	9	1.41	+	6.37	1.99E-05	6.53E-03
carbohydrate catabolic process (GO:0016052)	230	13	2.27	+	5.72	9.13E-07	8.97E-04
cellular response to hypoxia (GO:0071456)	238	13	2.35	+	5.53	1.31E-06	9.67E-04
cellular response to decreased oxygen levels (GO:0036294)	240	13	2.37	+	5.48	1.43E-06	9.39E-04
cellular response to oxygen levels (GO:0071453)	241	13	2.38	+	5.46	1.50E-06	8.83E-04
cellular response to nutrient levels (GO:0031669)	194	9	1.92	+	4.7	1.86E-04	4.22E-02
response to decreased oxygen levels (GO:0036293)	333	15	3.29	+	4.56	2.01E-06	9.88E-04
response to oxygen levels (GO:0070482)	335	15	3.31	+	4.53	2.16E-06	9.78E-04
response to hypoxia (GO:0001666)	325	14	3.21	+	4.36	7.21E-06	3.03E-03
carbohydrate metabolic process (GO:0005975)	1062	31	10.49	+	2.95	1.23E-07	2.41E-04
lipid biosynthetic process (GO:0008610)	762	20	7.53	+	2.66	9.80E-05	2.75E-02
cellular response to stress (GO:0033554)	1200	29	11.86	+	2.45	1.62E-05	5.97E-03
organic substance catabolic process (GO:1901575)	1863	36	18.41	+	1.96	1.42E-04	3.48E-02
cellular biosynthetic process (GO:0044249)	2854	50	28.2	+	1.77	8.34E-05	2.46E-02
organic substance biosynthetic process (GO:1901576)	3116	53	30.79	+	1.72	1.05E-04	2.81E-02
biosynthetic process (GO:0009058)	3319	56	32.79	+	1.71	7.45E-05	2.31E-02
response to abiotic stimulus (GO:0009628)	4145	69	40.95	+	1.68	1.18E-05	4.64E-03
response to stress (GO:0006950)	5305	82	52.41	+	1.56	1.92E-05	6.65E-03
primary metabolic process (GO:0044238)	8104	121	80.07	+	1.51	2.08E-07	2.45E-04
organic substance metabolic process (GO:0071704)	9787	139	96.69	+	1.44	2.01E-07	2.96E-04
cellular metabolic process (GO:0044237)	9520	134	94.05	+	1.42	9.29E-07	7.82E-04
response to stimulus (GO:0050896)	9347	131	92.35	+	1.42	1.64E-06	8.78E-04
metabolic process (GO:0008152)	10794	151	106.64	+	1.42	6.38E-08	1.88E-04
cellular process (GO:0009987)	15276	201	150.92	+	1.33	5.05E-10	2.98E-06
Down-regulated DEGs in root tissue unique to IDT3 treatment comparisons
Analysis Type:	PANTHER Overrepresentation Test (Released 20220202)
Annotation Version and Release Date:	GO Ontology database DOI: 10.5281/zenodo.6399963 Released 2022-03-22
Analyzed List:	upload_1 (Arabidopsis thaliana)
Reference List:	Arabidopsis thaliana (all genes in database)
Test Type:	FISHER
Correction:	FDR
GO biological process complete	Arabidopsis thaliana - REFLIST (27430)	upload_1 (250)	upload_1 (expected)	upload_1 (over/under)	upload_1 (fold Enrichment)	upload_1 (raw P-value)	upload_1 (FDR)
endoplasmic reticulum membrane fusion (GO:0016320)	3	3	0.03	+	> 100	1.43E-05	9.34E-03
cellular carbohydrate catabolic process (GO:0044275)	46	5	0.42	+	11.93	9.66E-05	2.85E-02
regionalization (GO:0003002)	220	11	2.01	+	5.49	8.99E-06	6.62E-03
pattern specification process (GO:0007389)	288	12	2.62	+	4.57	2.03E-05	1.09E-02
leaf development (GO:0048366)	454	14	4.14	+	3.38	1.01E-04	2.84E-02
monocarboxylic acid metabolic process (GO:0032787)	666	20	6.07	+	3.29	4.89E-06	4.11E-03
aromatic compound biosynthetic process (GO:0019438)	843	23	7.68	+	2.99	4.40E-06	4.32E-03
heterocycle biosynthetic process (GO:0018130)	767	20	6.99	+	2.86	3.52E-05	1.48E-02
organic cyclic compound biosynthetic process (GO:1901362)	947	23	8.63	+	2.66	2.68E-05	1.21E-02
carboxylic acid metabolic process (GO:0019752)	1571	31	14.32	+	2.17	5.97E-05	2.20E-02
phosphorus metabolic process (GO:0006793)	1851	36	16.87	+	2.13	2.12E-05	1.04E-02
phosphate-containing compound metabolic process (GO:0006796)	1806	34	16.46	+	2.07	9.34E-05	2.90E-02
plant organ development (GO:0099402)	1982	35	18.06	+	1.94	1.97E-04	4.84E-02
cellular biosynthetic process (GO:0044249)	2854	47	26.01	+	1.81	6.86E-05	2.24E-02
biosynthetic process (GO:0009058)	3319	51	30.25	+	1.69	1.96E-04	5.02E-02
multicellular organismal process (GO:0032501)	4733	71	43.14	+	1.65	1.55E-05	9.13E-03
multicellular organism development (GO:0007275)	4391	65	40.02	+	1.62	6.04E-05	2.10E-02
anatomical structure development (GO:0048856)	5351	76	48.77	+	1.56	4.03E-05	1.58E-02
primary metabolic process (GO:0044238)	8104	109	73.86	+	1.48	2.76E-06	3.25E-03
cellular metabolic process (GO:0044237)	9520	127	86.77	+	1.46	2.26E-07	4.44E-04
metabolic process (GO:0008152)	10794	143	98.38	+	1.45	1.66E-08	4.88E-05
organic substance metabolic process (GO:0071704)	9787	127	89.2	+	1.42	1.52E-06	2.24E-03
response to stimulus (GO:0050896)	9347	115	85.19	+	1.35	1.25E-04	3.34E-02
cellular process (GO:0009987)	15276	187	139.23	+	1.34	5.33E-10	3.14E-06
Up-regulated DEGs in leaf tissues unique to UTT2 treatment comparisons
Analysis Type:	PANTHER Overrepresentation Test (Released 20220202)
Annotation Version and Release Date:	GO Ontology database DOI: 10.5281/zenodo.6399963 Released 2022-03-22
Analyzed List:	upload_1 (Arabidopsis thaliana)
Reference List:	Arabidopsis thaliana (all genes in database)
Test Type:	FISHER
Correction:	FDR
GO biological process complete	Arabidopsis thaliana - REFLIST (27430)	upload_1 (1814)	upload_1 (expected)	upload_1 (over/under)	upload_1 (fold Enrichment)	upload_1 (raw P-value)	upload_1 (FDR)
cadmium ion transport (GO:0015691)	9	5	0.6	+	8.4	1.14E-03	2.39E-02
phosphatidylethanolamine biosynthetic process (GO:0006646)	11	6	0.73	+	8.25	3.86E-04	9.88E-03
regulation of defense response to virus (GO:0050688)	16	8	1.06	+	7.56	6.47E-05	2.02E-03
UDP-L-arabinose metabolic process (GO:0033356)	12	6	0.79	+	7.56	5.48E-04	1.35E-02
induced systemic resistance, jasmonic acid mediated signaling pathway (GO:0009864)	10	5	0.66	+	7.56	1.62E-03	3.21E-02
phosphatidylethanolamine metabolic process (GO:0046337)	12	6	0.79	+	7.56	5.48E-04	1.34E-02
regulation of salicylic acid biosynthetic process (GO:0080142)	13	6	0.86	+	6.98	7.59E-04	1.73E-02
alternative respiration (GO:0010230)	11	5	0.73	+	6.87	2.24E-03	4.04E-02
regulation of salicylic acid metabolic process (GO:0010337)	21	9	1.39	+	6.48	5.79E-05	1.81E-03
long-chain fatty acid metabolic process (GO:0001676)	14	6	0.93	+	6.48	1.03E-03	2.19E-02
response to carbon dioxide (GO:0010037)	16	6	1.06	+	5.67	1.78E-03	3.45E-02
immune effector process (GO:0002252)	19	7	1.26	+	5.57	8.07E-04	1.82E-02
response to mannitol (GO:0010555)	19	7	1.26	+	5.57	8.07E-04	1.81E-02
jasmonic acid biosynthetic process (GO:0009695)	25	9	1.65	+	5.44	1.69E-04	4.80E-03
unsaturated fatty acid biosynthetic process (GO:0006636)	24	8	1.59	+	5.04	5.93E-04	1.43E-02
pattern recognition receptor signaling pathway (GO:0002221)	24	8	1.59	+	5.04	5.93E-04	1.42E-02
protein autoubiquitination (GO:0051865)	18	6	1.19	+	5.04	2.88E-03	4.93E-02
response to copper ion (GO:0046688)	18	6	1.19	+	5.04	2.88E-03	4.91E-02
response to mechanical stimulus (GO:0009612)	21	7	1.39	+	5.04	1.30E-03	2.67E-02
fatty acid beta-oxidation (GO:0006635)	37	12	2.45	+	4.9	3.36E-05	1.11E-03
unsaturated fatty acid metabolic process (GO:0033559)	25	8	1.65	+	4.84	7.41E-04	1.69E-02
cellular response to toxic substance (GO:0097237)	44	14	2.91	+	4.81	9.07E-06	3.54E-04
fatty acid oxidation (GO:0019395)	41	13	2.71	+	4.79	1.94E-05	6.86E-04
protein homooligomerization (GO:0051260)	29	9	1.92	+	4.69	4.21E-04	1.06E-02
cellular response to organonitrogen compound (GO:0071417)	46	14	3.04	+	4.6	1.38E-05	5.08E-04
cellular response to metal ion (GO:0071248)	23	7	1.52	+	4.6	2.01E-03	3.74E-02
cellular response to nitrogen levels (GO:0043562)	46	14	3.04	+	4.6	1.38E-05	5.05E-04
cellular detoxification (GO:1990748)	43	13	2.84	+	4.57	2.95E-05	1.01E-03
monocarboxylic acid catabolic process (GO:0072329)	63	19	4.17	+	4.56	4.77E-07	2.49E-05
G protein-coupled receptor signaling pathway (GO:0007186)	27	8	1.79	+	4.48	1.12E-03	2.37E-02
fatty acid catabolic process (GO:0009062)	44	13	2.91	+	4.47	3.61E-05	1.18E-03
programmed cell death induced by symbiont (GO:0034050)	51	15	3.37	+	4.45	9.68E-06	3.73E-04
lipid oxidation (GO:0034440)	51	15	3.37	+	4.45	9.68E-06	3.70E-04
triglyceride biosynthetic process (GO:0019432)	24	7	1.59	+	4.41	2.46E-03	4.35E-02
plant-type hypersensitive response (GO:0009626)	48	14	3.17	+	4.41	2.06E-05	7.22E-04
biological process involved in interaction with symbiont (GO:0051702)	52	15	3.44	+	4.36	1.18E-05	4.44E-04
cellular response to nitrogen compound (GO:1901699)	65	18	4.3	+	4.19	2.64E-06	1.19E-04
response to amino acid (GO:0043200)	33	9	2.18	+	4.12	9.20E-04	1.99E-02
triglyceride metabolic process (GO:0006641)	30	8	1.98	+	4.03	1.98E-03	3.71E-02
positive regulation of abscisic acid-activated signaling pathway (GO:0009789)	53	14	3.5	+	3.99	5.18E-05	1.67E-03
cellular response to nitrogen starvation (GO:0006995)	38	10	2.51	+	3.98	6.14E-04	1.45E-02
lipid modification (GO:0030258)	88	23	5.82	+	3.95	2.72E-07	1.57E-05
response to zinc ion (GO:0010043)	43	11	2.84	+	3.87	4.08E-04	1.04E-02
protein autophosphorylation (GO:0046777)	173	44	11.44	+	3.85	2.61E-12	2.80E-10
induced systemic resistance (GO:0009682)	32	8	2.12	+	3.78	2.79E-03	4.80E-02
response to insect (GO:0009625)	32	8	2.12	+	3.78	2.79E-03	4.79E-02
cellular response to inorganic substance (GO:0071241)	44	11	2.91	+	3.78	4.82E-04	1.20E-02
regulation of response to water deprivation (GO:2000070)	37	9	2.45	+	3.68	1.82E-03	3.51E-02
response to virus (GO:0009615)	91	22	6.02	+	3.66	1.49E-06	7.34E-05
programmed cell death (GO:0012501)	88	21	5.82	+	3.61	3.06E-06	1.36E-04
organic acid catabolic process (GO:0016054)	166	39	10.98	+	3.55	3.28E-10	2.72E-08
lignin metabolic process (GO:0009808)	56	13	3.7	+	3.51	2.84E-04	7.65E-03
innate immune response (GO:0045087)	177	41	11.71	+	3.5	1.68E-10	1.44E-08
sulfur amino acid metabolic process (GO:0000096)	52	12	3.44	+	3.49	5.04E-04	1.25E-02
olefinic compound biosynthetic process (GO:0120255)	39	9	2.58	+	3.49	2.47E-03	4.35E-02
cell surface receptor signaling pathway (GO:0007166)	61	14	4.03	+	3.47	1.86E-04	5.23E-03
immune response (GO:0006955)	197	45	13.03	+	3.45	3.27E-11	2.96E-09
lignin biosynthetic process (GO:0009809)	44	10	2.91	+	3.44	1.60E-03	3.18E-02
defense response to symbiont (GO:0140546)	53	12	3.5	+	3.42	5.84E-04	1.42E-02
defense response to virus (GO:0051607)	53	12	3.5	+	3.42	5.84E-04	1.41E-02
biological process involved in symbiotic interaction (GO:0044403)	80	18	5.29	+	3.4	2.99E-05	1.01E-03
cellular aldehyde metabolic process (GO:0006081)	49	11	3.24	+	3.39	1.04E-03	2.20E-02
benzene-containing compound metabolic process (GO:0042537)	58	13	3.84	+	3.39	3.81E-04	9.84E-03
negative regulation of defense response (GO:0031348)	76	17	5.03	+	3.38	5.25E-05	1.68E-03
carboxylic acid catabolic process (GO:0046395)	157	35	10.38	+	3.37	8.31E-09	5.98E-07
cell death (GO:0008219)	127	28	8.4	+	3.33	3.03E-07	1.72E-05
cell recognition (GO:0008037)	50	11	3.31	+	3.33	1.20E-03	2.47E-02
ATP synthesis coupled electron transport (GO:0042773)	55	12	3.64	+	3.3	7.76E-04	1.76E-02
amino acid transport (GO:0006865)	46	10	3.04	+	3.29	2.13E-03	3.95E-02
regulation of auxin mediated signaling pathway (GO:0010928)	46	10	3.04	+	3.29	2.13E-03	3.93E-02
sucrose metabolic process (GO:0005985)	46	10	3.04	+	3.29	2.13E-03	3.92E-02
organophosphate ester transport (GO:0015748)	46	10	3.04	+	3.29	2.13E-03	3.91E-02
cellular lipid catabolic process (GO:0044242)	106	23	7.01	+	3.28	4.22E-06	1.78E-04
pollen-pistil interaction (GO:0009875)	70	15	4.63	+	3.24	2.14E-04	5.94E-03
protein complex oligomerization (GO:0051259)	56	12	3.7	+	3.24	8.90E-04	1.94E-02
small molecule catabolic process (GO:0044282)	240	51	15.87	+	3.21	1.62E-11	1.52E-09
calcium ion transport (GO:0006816)	66	14	4.36	+	3.21	3.75E-04	9.82E-03
respiratory electron transport chain (GO:0022904)	62	13	4.1	+	3.17	6.59E-04	1.53E-02
recognition of pollen (GO:0048544)	48	10	3.17	+	3.15	2.79E-03	4.78E-02
aerobic respiration (GO:0009060)	127	26	8.4	+	3.1	2.62E-06	1.19E-04
translational initiation (GO:0006413)	55	11	3.64	+	3.02	2.32E-03	4.15E-02
oxidative phosphorylation (GO:0006119)	65	13	4.3	+	3.02	9.66E-04	2.08E-02
cellular response to oxygen levels (GO:0071453)	241	48	15.94	+	3.01	4.25E-10	3.48E-08
cellular respiration (GO:0045333)	151	30	9.99	+	3	7.96E-07	4.08E-05
regulation of abscisic acid-activated signaling pathway (GO:0009787)	126	25	8.33	+	3	6.52E-06	2.67E-04
regulation of cellular response to alcohol (GO:1905957)	126	25	8.33	+	3	6.52E-06	2.65E-04
regulation of response to alcohol (GO:1901419)	126	25	8.33	+	3	6.52E-06	2.63E-04
lipid catabolic process (GO:0016042)	116	23	7.67	+	3	1.52E-05	5.52E-04
cellular response to hypoxia (GO:0071456)	238	47	15.74	+	2.99	8.20E-10	6.62E-08
cellular response to decreased oxygen levels (GO:0036294)	240	47	15.87	+	2.96	1.04E-09	8.27E-08
response to high light intensity (GO:0009644)	62	12	4.1	+	2.93	1.90E-03	3.64E-02
energy derivation by oxidation of organic compounds (GO:0015980)	166	32	10.98	+	2.91	6.20E-07	3.20E-05
alpha-amino acid catabolic process (GO:1901606)	89	17	5.89	+	2.89	2.77E-04	7.49E-03
response to hypoxia (GO:0001666)	325	62	21.49	+	2.88	6.19E-12	6.40E-10
peptidyl-serine phosphorylation (GO:0018105)	105	20	6.94	+	2.88	8.65E-05	2.64E-03
aspartate family amino acid metabolic process (GO:0009066)	63	12	4.17	+	2.88	2.14E-03	3.90E-02
peptidyl-serine modification (GO:0018209)	106	20	7.01	+	2.85	9.70E-05	2.93E-03
oligosaccharide metabolic process (GO:0009311)	85	16	5.62	+	2.85	4.77E-04	1.20E-02
response to oxygen levels (GO:0070482)	335	63	22.15	+	2.84	7.14E-12	7.25E-10
protein dephosphorylation (GO:0006470)	102	19	6.75	+	2.82	1.66E-04	4.74E-03
response to decreased oxygen levels (GO:0036293)	333	62	22.02	+	2.82	2.37E-11	2.19E-09
auxin polar transport (GO:0009926)	70	13	4.63	+	2.81	1.74E-03	3.42E-02
response to sucrose (GO:0009744)	70	13	4.63	+	2.81	1.74E-03	3.40E-02
heat acclimation (GO:0010286)	65	12	4.3	+	2.79	2.69E-03	4.64E-02
glycerolipid metabolic process (GO:0046486)	193	35	12.76	+	2.74	1.10E-06	5.52E-05
response to disaccharide (GO:0034285)	72	13	4.76	+	2.73	2.17E-03	3.94E-02
response to monosaccharide (GO:0034284)	72	13	4.76	+	2.73	2.17E-03	3.93E-02
response to reactive oxygen species (GO:0000302)	161	29	10.65	+	2.72	6.54E-06	2.62E-04
regulation of response to external stimulus (GO:0032101)	195	35	12.9	+	2.71	1.20E-06	5.94E-05
positive regulation of signal transduction (GO:0009967)	95	17	6.28	+	2.71	5.37E-04	1.32E-02
regulation of response to biotic stimulus (GO:0002831)	190	34	12.57	+	2.71	1.80E-06	8.55E-05
response to hydrogen peroxide (GO:0042542)	73	13	4.83	+	2.69	2.41E-03	4.28E-02
response to molecule of bacterial origin (GO:0002237)	118	21	7.8	+	2.69	1.36E-04	3.96E-03
phenylpropanoid metabolic process (GO:0009698)	118	21	7.8	+	2.69	1.36E-04	3.94E-03
glycerolipid biosynthetic process (GO:0045017)	141	25	9.32	+	2.68	3.46E-05	1.14E-03
cellular amino acid catabolic process (GO:0009063)	96	17	6.35	+	2.68	5.96E-04	1.42E-02
positive regulation of signaling (GO:0023056)	96	17	6.35	+	2.68	5.96E-04	1.42E-02
detoxification (GO:0098754)	154	27	10.18	+	2.65	2.94E-05	1.01E-03
cellular response to nutrient levels (GO:0031669)	194	34	12.83	+	2.65	2.30E-06	1.07E-04
regulation of cellular ketone metabolic process (GO:0010565)	115	20	7.61	+	2.63	2.53E-04	6.94E-03
auxin transport (GO:0060918)	98	17	6.48	+	2.62	7.31E-04	1.68E-02
positive regulation of cell communication (GO:0010647)	98	17	6.48	+	2.62	7.31E-04	1.68E-02
response to toxic substance (GO:0009636)	179	31	11.84	+	2.62	7.82E-06	3.11E-04
dephosphorylation (GO:0016311)	174	30	11.51	+	2.61	1.18E-05	4.41E-04
ATP metabolic process (GO:0046034)	152	26	10.05	+	2.59	5.25E-05	1.67E-03
glycerophospholipid metabolic process (GO:0006650)	158	27	10.45	+	2.58	3.73E-05	1.22E-03
response to carbohydrate (GO:0009743)	176	30	11.64	+	2.58	1.36E-05	5.05E-04
protein folding (GO:0006457)	200	34	13.23	+	2.57	3.66E-06	1.55E-04
response to oomycetes (GO:0002239)	101	17	6.68	+	2.55	1.50E-03	3.03E-02
hormone transport (GO:0009914)	101	17	6.68	+	2.55	1.50E-03	3.02E-02
negative regulation of response to stimulus (GO:0048585)	250	42	16.53	+	2.54	4.74E-07	2.52E-05
response to nutrient levels (GO:0031667)	250	42	16.53	+	2.54	4.74E-07	2.50E-05
leaf senescence (GO:0010150)	191	32	12.63	+	2.53	9.00E-06	3.54E-04
regulation of cell death (GO:0010941)	108	18	7.14	+	2.52	1.09E-03	2.30E-02
cellular response to starvation (GO:0009267)	177	29	11.71	+	2.48	3.31E-05	1.10E-03
systemic acquired resistance (GO:0009627)	116	19	7.67	+	2.48	8.57E-04	1.88E-02
response to starvation (GO:0042594)	216	35	14.28	+	2.45	7.96E-06	3.15E-04
cellular response to external stimulus (GO:0071496)	247	40	16.33	+	2.45	1.61E-06	7.79E-05
fatty acid metabolic process (GO:0006631)	248	40	16.4	+	2.44	1.73E-06	8.31E-05
response to metal ion (GO:0010038)	249	40	16.47	+	2.43	1.87E-06	8.80E-05
cellular response to fatty acid (GO:0071398)	162	26	10.71	+	2.43	1.11E-04	3.30E-03
glycerophospholipid biosynthetic process (GO:0046474)	113	18	7.47	+	2.41	1.46E-03	2.97E-02
immune system process (GO:0002376)	465	74	30.75	+	2.41	1.76E-10	1.48E-08
protein phosphorylation (GO:0006468)	1047	166	69.24	+	2.4	4.19E-22	8.22E-20
plant organ senescence (GO:0090693)	209	33	13.82	+	2.39	2.11E-05	7.34E-04
response to UV (GO:0009411)	127	20	8.4	+	2.38	8.57E-04	1.89E-02
organic acid transport (GO:0015849)	109	17	7.21	+	2.36	2.35E-03	4.18E-02
response to heat (GO:0009408)	279	43	18.45	+	2.33	2.10E-06	9.82E-05
aromatic amino acid family metabolic process (GO:0009072)	117	18	7.74	+	2.33	1.92E-03	3.66E-02
cellular response to extracellular stimulus (GO:0031668)	241	37	15.94	+	2.32	1.34E-05	4.99E-04
phosphorylation (GO:0016310)	1154	177	76.32	+	2.32	2.93E-22	5.96E-20
response to salt stress (GO:0009651)	618	93	40.87	+	2.28	8.89E-12	8.59E-10
monocarboxylic acid biosynthetic process (GO:0072330)	256	38	16.93	+	2.24	2.41E-05	8.35E-04
response to extracellular stimulus (GO:0009991)	304	45	20.1	+	2.24	3.21E-06	1.40E-04
phospholipid biosynthetic process (GO:0008654)	149	22	9.85	+	2.23	1.15E-03	2.40E-02
response to cold (GO:0009409)	457	67	30.22	+	2.22	2.23E-08	1.46E-06
indole-containing compound metabolic process (GO:0042430)	185	27	12.23	+	2.21	4.50E-04	1.13E-02
cellular response to jasmonic acid stimulus (GO:0071395)	158	23	10.45	+	2.2	9.81E-04	2.09E-02
phospholipid metabolic process (GO:0006644)	221	32	14.62	+	2.19	1.18E-04	3.49E-03
defense response to bacterium (GO:0042742)	1058	153	69.97	+	2.19	3.35E-17	5.07E-15
regulation of signal transduction (GO:0009966)	422	61	27.91	+	2.19	1.64E-07	9.55E-06
response to salicylic acid (GO:0009751)	444	64	29.36	+	2.18	7.32E-08	4.45E-06
response to bacterium (GO:0009617)	1272	183	84.12	+	2.18	2.26E-20	4.17E-18
multi-multicellular organism process (GO:0044706)	328	47	21.69	+	2.17	4.35E-06	1.82E-04
pollination (GO:0009856)	328	47	21.69	+	2.17	4.35E-06	1.80E-04
phosphorus metabolic process (GO:0006793)	1851	265	122.41	+	2.16	3.53E-29	1.30E-26
phosphate-containing compound metabolic process (GO:0006796)	1806	257	119.43	+	2.15	6.42E-28	2.23E-25
regulation of signaling (GO:0023051)	432	61	28.57	+	2.14	3.80E-07	2.08E-05
cellular metal ion homeostasis (GO:0006875)	142	20	9.39	+	2.13	2.92E-03	4.96E-02
defense response to fungus (GO:0050832)	714	100	47.22	+	2.12	7.01E-11	6.26E-09
regulation of small molecule metabolic process (GO:0062012)	165	23	10.91	+	2.11	1.97E-03	3.71E-02
cation transport (GO:0006812)	309	43	20.43	+	2.1	2.83E-05	9.75E-04
regulation of cell communication (GO:0010646)	444	61	29.36	+	2.08	8.80E-07	4.47E-05
regulation of defense response (GO:0031347)	758	104	50.13	+	2.07	9.17E-11	8.07E-09
response to temperature stimulus (GO:0009266)	831	114	54.96	+	2.07	8.96E-12	8.51E-10
inorganic cation transmembrane transport (GO:0098662)	190	26	12.57	+	2.07	1.51E-03	3.02E-02
cation transmembrane transport (GO:0098655)	198	27	13.09	+	2.06	1.15E-03	2.40E-02
regulation of immune system process (GO:0002682)	176	24	11.64	+	2.06	1.78E-03	3.46E-02
positive regulation of response to stimulus (GO:0048584)	250	34	16.53	+	2.06	2.66E-04	7.25E-03
regulation of response to stress (GO:0080134)	890	121	58.86	+	2.06	3.92E-12	4.13E-10
response to oxidative stress (GO:0006979)	613	83	40.54	+	2.05	1.06E-08	7.43E-07
ion transmembrane transport (GO:0034220)	312	42	20.63	+	2.04	5.37E-05	1.70E-03
response to osmotic stress (GO:0006970)	902	121	59.65	+	2.03	8.56E-12	8.41E-10
metal ion transport (GO:0030001)	202	27	13.36	+	2.02	1.33E-03	2.71E-02
ion transport (GO:0006811)	564	75	37.3	+	2.01	1.18E-07	6.95E-06
carboxylic acid biosynthetic process (GO:0046394)	598	79	39.55	+	2	6.93E-08	4.26E-06
response to fungus (GO:0009620)	1021	134	67.52	+	1.98	2.51E-12	2.74E-10
response to ethylene (GO:0009723)	245	32	16.2	+	1.98	6.50E-04	1.52E-02
inorganic ion transmembrane transport (GO:0098660)	239	31	15.81	+	1.96	8.81E-04	1.93E-02
cellular response to chemical stimulus (GO:0070887)	2081	269	137.62	+	1.95	1.16E-23	2.63E-21
intracellular signal transduction (GO:0035556)	480	62	31.74	+	1.95	3.49E-06	1.50E-04
regulation of response to stimulus (GO:0048583)	1324	171	87.56	+	1.95	5.90E-15	8.08E-13
monocarboxylic acid metabolic process (GO:0032787)	666	86	44.04	+	1.95	3.96E-08	2.48E-06
response to organic cyclic compound (GO:0014070)	821	106	54.29	+	1.95	1.11E-09	8.68E-08
protein modification process (GO:0036211)	2643	340	174.79	+	1.95	8.75E-30	3.68E-27
cellular protein modification process (GO:0006464)	2643	340	174.79	+	1.95	8.75E-30	3.44E-27
anion transport (GO:0006820)	257	33	17	+	1.94	8.12E-04	1.82E-02
cellular response to stress (GO:0033554)	1200	154	79.36	+	1.94	1.93E-13	2.32E-11
organic acid biosynthetic process (GO:0016053)	712	91	47.09	+	1.93	2.78E-08	1.80E-06
leaf development (GO:0048366)	454	58	30.02	+	1.93	1.08E-05	4.12E-04
response to external biotic stimulus (GO:0043207)	2505	320	165.66	+	1.93	1.83E-27	5.98E-25
response to other organism (GO:0051707)	2505	320	165.66	+	1.93	1.83E-27	5.67E-25
response to biotic stimulus (GO:0009607)	2507	320	165.79	+	1.93	1.92E-27	5.67E-25
protein ubiquitination (GO:0016567)	706	90	46.69	+	1.93	3.73E-08	2.37E-06
biological process involved in interspecies interaction between organisms (GO:0044419)	2522	320	166.78	+	1.92	4.35E-27	1.12E-24
proteasomal protein catabolic process (GO:0010498)	300	38	19.84	+	1.92	3.83E-04	9.86E-03
post-transcriptional regulation of gene expression (GO:0010608)	237	30	15.67	+	1.91	1.92E-03	3.65E-02
response to external stimulus (GO:0009605)	2979	376	197.01	+	1.91	9.68E-32	4.76E-29
protein targeting (GO:0006605)	230	29	15.21	+	1.91	2.54E-03	4.45E-02
organic cyclic compound catabolic process (GO:1901361)	247	31	16.33	+	1.9	1.58E-03	3.14E-02
protein modification by small protein conjugation (GO:0032446)	741	93	49	+	1.9	4.98E-08	3.09E-06
alpha-amino acid metabolic process (GO:1901605)	367	46	24.27	+	1.9	1.22E-04	3.59E-03
regulation of hormone levels (GO:0010817)	304	38	20.1	+	1.89	6.11E-04	1.45E-02
response to chitin (GO:0010200)	320	40	21.16	+	1.89	3.72E-04	9.79E-03
protein modification by small protein conjugation or removal (GO:0070647)	835	104	55.22	+	1.88	8.36E-09	5.94E-07
cellular response to organic cyclic compound (GO:0071407)	266	33	17.59	+	1.88	1.50E-03	3.02E-02
defense response to other organism (GO:0098542)	2160	266	142.85	+	1.86	1.05E-20	2.00E-18
negative regulation of RNA biosynthetic process (GO:1902679)	252	31	16.67	+	1.86	2.61E-03	4.56E-02
negative regulation of nucleic acid-templated transcription (GO:1903507)	252	31	16.67	+	1.86	2.61E-03	4.54E-02
developmental cell growth (GO:0048588)	253	31	16.73	+	1.85	2.66E-03	4.61E-02
protein metabolic process (GO:0019538)	3781	461	250.04	+	1.84	1.57E-36	1.03E-33
ubiquitin-dependent protein catabolic process (GO:0006511)	550	67	36.37	+	1.84	9.31E-06	3.61E-04
cellular carbohydrate metabolic process (GO:0044262)	460	56	30.42	+	1.84	4.49E-05	1.45E-03
cellular protein metabolic process (GO:0044267)	3570	434	236.09	+	1.84	6.96E-34	3.73E-31
small molecule biosynthetic process (GO:0044283)	913	110	60.38	+	1.82	1.57E-08	1.06E-06
cellular response to oxygen-containing compound (GO:1901701)	1163	140	76.91	+	1.82	1.56E-10	1.35E-08
organic substance transport (GO:0071702)	1023	123	67.65	+	1.82	3.02E-09	2.23E-07
response to nitrogen compound (GO:1901698)	825	99	54.56	+	1.81	1.07E-07	6.39E-06
nucleobase-containing small molecule metabolic process (GO:0055086)	384	46	25.39	+	1.81	3.67E-04	9.70E-03
modification-dependent protein catabolic process (GO:0019941)	563	67	37.23	+	1.8	1.74E-05	6.28E-04
response to organonitrogen compound (GO:0010243)	681	81	45.04	+	1.8	2.78E-06	1.24E-04
nitrogen compound transport (GO:0071705)	822	97	54.36	+	1.78	3.11E-07	1.73E-05
macromolecule modification (GO:0043412)	3011	355	199.12	+	1.78	8.12E-25	1.99E-22
cellular response to organic substance (GO:0071310)	1582	185	104.62	+	1.77	1.42E-12	1.64E-10
response to auxin (GO:0009733)	377	44	24.93	+	1.76	7.14E-04	1.66E-02
generation of precursor metabolites and energy (GO:0006091)	403	47	26.65	+	1.76	5.06E-04	1.25E-02
modification-dependent macromolecule catabolic process (GO:0043632)	575	67	38.03	+	1.76	3.08E-05	1.04E-03
response to oxygen-containing compound (GO:1901700)	3119	363	206.27	+	1.76	1.85E-24	4.35E-22
cellular amino acid metabolic process (GO:0006520)	576	67	38.09	+	1.76	3.17E-05	1.06E-03
developmental growth involved in morphogenesis (GO:0060560)	457	53	30.22	+	1.75	2.68E-04	7.27E-03
cellular response to stimulus (GO:0051716)	3901	451	257.98	+	1.75	1.39E-30	6.29E-28
lipid biosynthetic process (GO:0008610)	762	88	50.39	+	1.75	2.33E-06	1.07E-04
cellular response to endogenous stimulus (GO:0071495)	1205	139	79.69	+	1.74	2.64E-09	1.97E-07
negative regulation of macromolecule biosynthetic process (GO:0010558)	350	40	23.15	+	1.73	1.98E-03	3.71E-02
cellular catabolic process (GO:0044248)	1767	201	116.86	+	1.72	1.52E-12	1.72E-10
defense response (GO:0006952)	2507	285	165.79	+	1.72	1.04E-17	1.65E-15
response to stress (GO:0006950)	5305	603	350.83	+	1.72	2.53E-41	2.48E-38
unidimensional cell growth (GO:0009826)	361	41	23.87	+	1.72	1.69E-03	3.33E-02
response to alcohol (GO:0097305)	1212	137	80.15	+	1.71	1.15E-08	8.00E-07
transmembrane transport (GO:0055085)	816	92	53.96	+	1.7	3.46E-06	1.50E-04
response to abscisic acid (GO:0009737)	1084	122	71.69	+	1.7	9.22E-08	5.55E-06
protein catabolic process (GO:0030163)	712	80	47.09	+	1.7	1.82E-05	6.53E-04
cellular lipid metabolic process (GO:0044255)	988	111	65.34	+	1.7	3.96E-07	2.14E-05
chemical homeostasis (GO:0048878)	552	62	36.5	+	1.7	1.77E-04	5.00E-03
response to wounding (GO:0009611)	837	94	55.35	+	1.7	3.21E-06	1.41E-04
proteolysis involved in cellular protein catabolic process (GO:0051603)	634	71	41.93	+	1.69	6.83E-05	2.11E-03
cellular protein catabolic process (GO:0044257)	643	72	42.52	+	1.69	5.53E-05	1.74E-03
cellular response to hormone stimulus (GO:0032870)	1170	131	77.37	+	1.69	3.73E-08	2.39E-06
establishment of localization (GO:0051234)	2270	254	150.12	+	1.69	4.89E-15	7.02E-13
transport (GO:0006810)	2218	248	146.68	+	1.69	1.06E-14	1.39E-12
hormone-mediated signaling pathway (GO:0009755)	940	105	62.16	+	1.69	1.13E-06	5.65E-05
organic hydroxy compound metabolic process (GO:1901615)	385	43	25.46	+	1.69	2.26E-03	4.06E-02
organonitrogen compound metabolic process (GO:1901564)	5408	603	357.64	+	1.69	7.73E-39	5.69E-36
organophosphate metabolic process (GO:0019637)	583	65	38.55	+	1.69	1.38E-04	3.98E-03
cell communication (GO:0007154)	2767	307	182.99	+	1.68	8.08E-18	1.32E-15
cellular response to lipid (GO:0071396)	523	58	34.59	+	1.68	3.44E-04	9.19E-03
homeostatic process (GO:0042592)	614	68	40.61	+	1.67	1.08E-04	3.21E-03
organonitrogen compound catabolic process (GO:1901565)	1093	121	72.28	+	1.67	2.74E-07	1.57E-05
peptide biosynthetic process (GO:0043043)	533	59	35.25	+	1.67	3.77E-04	9.78E-03
response to chemical (GO:0042221)	5130	567	339.26	+	1.67	4.39E-35	2.58E-32
response to organic substance (GO:0010033)	3557	393	235.23	+	1.67	8.08E-23	1.70E-20
proteolysis (GO:0006508)	878	97	58.06	+	1.67	5.22E-06	2.15E-04
response to acid chemical (GO:0001101)	1131	124	74.8	+	1.66	3.08E-07	1.73E-05
carboxylic acid metabolic process (GO:0019752)	1571	172	103.89	+	1.66	1.18E-09	9.15E-08
peptide metabolic process (GO:0006518)	640	70	42.32	+	1.65	1.41E-04	4.05E-03
signal transduction (GO:0007165)	2460	268	162.68	+	1.65	1.58E-14	2.02E-12
response to water deprivation (GO:0009414)	1019	111	67.39	+	1.65	1.53E-06	7.44E-05
response to fatty acid (GO:0070542)	625	68	41.33	+	1.65	2.23E-04	6.17E-03
cellular macromolecule metabolic process (GO:0044260)	4466	485	295.35	+	1.64	1.96E-27	5.50E-25
regulation of biological quality (GO:0065008)	1172	127	77.51	+	1.64	3.54E-07	1.95E-05
amide biosynthetic process (GO:0043604)	593	64	39.22	+	1.63	3.99E-04	1.02E-02
catabolic process (GO:0009056)	2188	236	144.7	+	1.63	1.97E-12	2.19E-10
intracellular transport (GO:0046907)	717	77	47.42	+	1.62	9.82E-05	2.95E-03
phyllome development (GO:0048827)	717	77	47.42	+	1.62	9.82E-05	2.94E-03
establishment of localization in cell (GO:0051649)	766	82	50.66	+	1.62	6.55E-05	2.03E-03
cell growth (GO:0016049)	543	58	35.91	+	1.62	8.22E-04	1.83E-02
signaling (GO:0023052)	2522	269	166.78	+	1.61	1.09E-13	1.37E-11
translation (GO:0006412)	528	56	34.92	+	1.6	1.27E-03	2.61E-02
lipid metabolic process (GO:0006629)	1283	136	84.85	+	1.6	4.41E-07	2.36E-05
intracellular protein transport (GO:0006886)	491	52	32.47	+	1.6	2.12E-03	3.94E-02
cellular biosynthetic process (GO:0044249)	2854	302	188.74	+	1.6	5.36E-15	7.53E-13
cellular macromolecule catabolic process (GO:0044265)	795	84	52.57	+	1.6	8.64E-05	2.65E-03
localization (GO:0051179)	2633	278	174.13	+	1.6	1.23E-13	1.51E-11
response to water (GO:0009415)	1099	116	72.68	+	1.6	3.50E-06	1.50E-04
protein transport (GO:0015031)	550	58	36.37	+	1.59	1.17E-03	2.43E-02
establishment of protein localization (GO:0045184)	562	59	37.17	+	1.59	1.30E-03	2.67E-02
response to endogenous stimulus (GO:0009719)	2565	269	169.63	+	1.59	7.40E-13	8.72E-11
response to jasmonic acid (GO:0009753)	621	65	41.07	+	1.58	7.20E-04	1.66E-02
organic substance biosynthetic process (GO:1901576)	3116	326	206.07	+	1.58	1.43E-15	2.11E-13
cellular amide metabolic process (GO:0043603)	749	78	49.53	+	1.57	2.38E-04	6.56E-03
organic substance catabolic process (GO:1901575)	1863	194	123.2	+	1.57	3.43E-09	2.49E-07
response to hormone (GO:0009725)	2532	261	167.45	+	1.56	8.08E-12	8.07E-10
response to abiotic stimulus (GO:0009628)	4145	424	274.12	+	1.55	5.59E-19	9.97E-17
biosynthetic process (GO:0009058)	3319	339	219.49	+	1.54	7.67E-15	1.03E-12
response to lipid (GO:0033993)	1953	198	129.16	+	1.53	1.64E-08	1.10E-06
response to stimulus (GO:0050896)	9347	946	618.14	+	1.53	2.10E-52	6.18E-49
organonitrogen compound biosynthetic process (GO:1901566)	1415	143	93.58	+	1.53	2.39E-06	1.09E-04
response to inorganic substance (GO:0010035)	2188	221	144.7	+	1.53	2.29E-09	1.73E-07
primary metabolic process (GO:0044238)	8104	818	535.93	+	1.53	1.81E-41	2.13E-38
oxoacid metabolic process (GO:0043436)	2009	202	132.86	+	1.52	1.92E-08	1.27E-06
organic acid metabolic process (GO:0006082)	2149	214	142.12	+	1.51	1.40E-08	9.61E-07
macromolecule localization (GO:0033036)	1100	109	72.75	+	1.5	9.11E-05	2.77E-03
cellular protein localization (GO:0034613)	699	69	46.23	+	1.49	2.32E-03	4.14E-02
cellular metabolic process (GO:0044237)	9520	938	629.58	+	1.49	1.72E-46	3.38E-43
cellular macromolecule localization (GO:0070727)	742	73	49.07	+	1.49	1.89E-03	3.63E-02
macromolecule metabolic process (GO:0043170)	5920	580	391.5	+	1.48	3.91E-23	8.53E-21
nitrogen compound metabolic process (GO:0006807)	7039	683	465.5	+	1.47	2.20E-27	5.90E-25
macromolecule catabolic process (GO:0009057)	1043	101	68.98	+	1.46	3.50E-04	9.28E-03
positive regulation of biological process (GO:0048518)	1501	145	99.26	+	1.46	1.90E-05	6.76E-04
cellular macromolecule biosynthetic process (GO:0034645)	934	90	61.77	+	1.46	9.34E-04	2.02E-02
small molecule metabolic process (GO:0044281)	2900	279	191.78	+	1.45	1.37E-09	1.05E-07
cellular localization (GO:0051641)	1114	107	73.67	+	1.45	3.32E-04	8.90E-03
organic substance metabolic process (GO:0071704)	9787	936	647.23	+	1.45	1.03E-40	8.70E-38
protein localization (GO:0008104)	819	78	54.16	+	1.44	2.47E-03	4.35E-02
positive regulation of cellular process (GO:0048522)	1218	115	80.55	+	1.43	3.75E-04	9.78E-03
metabolic process (GO:0008152)	10794	1019	713.83	+	1.43	2.28E-44	3.36E-41
carbohydrate metabolic process (GO:0005975)	1062	100	70.23	+	1.42	9.68E-04	2.07E-02
regulation of cellular process (GO:0050794)	6238	575	412.53	+	1.39	2.66E-17	4.12E-15
cellular nitrogen compound biosynthetic process (GO:0044271)	1291	118	85.38	+	1.38	8.25E-04	1.83E-02
cellular process (GO:0009987)	15276	1383	1010.23	+	1.37	8.82E-70	5.20E-66
macromolecule biosynthetic process (GO:0009059)	1267	114	83.79	+	1.36	1.98E-03	3.72E-02
regulation of biological process (GO:0050789)	7586	681	501.68	+	1.36	1.26E-18	2.19E-16
negative regulation of biological process (GO:0048519)	1877	168	124.13	+	1.35	1.68E-04	4.78E-03
biological regulation (GO:0065007)	8286	731	547.97	+	1.33	1.38E-18	2.33E-16
regulation of cellular biosynthetic process (GO:0031326)	2522	212	166.78	+	1.27	6.28E-04	1.47E-02
regulation of biosynthetic process (GO:0009889)	2574	215	170.22	+	1.26	8.15E-04	1.82E-02
regulation of cellular metabolic process (GO:0031323)	3173	264	209.84	+	1.26	1.92E-04	5.35E-03
regulation of macromolecule biosynthetic process (GO:0010556)	2336	193	154.48	+	1.25	2.50E-03	4.39E-02
regulation of nitrogen compound metabolic process (GO:0051171)	2843	234	188.01	+	1.24	8.94E-04	1.94E-02
multicellular organismal process (GO:0032501)	4733	386	313	+	1.23	1.89E-05	6.74E-04
regulation of gene expression (GO:0010468)	2792	227	184.64	+	1.23	2.13E-03	3.90E-02
regulation of primary metabolic process (GO:0080090)	2881	234	190.53	+	1.23	1.89E-03	3.63E-02
regulation of macromolecule metabolic process (GO:0060255)	3253	260	215.13	+	1.21	2.21E-03	4.00E-02
regulation of metabolic process (GO:0019222)	3941	311	260.63	+	1.19	1.54E-03	3.08E-02
multicellular organism development (GO:0007275)	4391	342	290.39	+	1.18	1.76E-03	3.43E-02
anatomical structure development (GO:0048856)	5351	415	353.87	+	1.17	5.73E-04	1.40E-02
developmental process (GO:0032502)	5855	444	387.2	+	1.15	1.95E-03	3.70E-02
Down-regulated DEGs in leaf tissues unique to UTT2 treatment comparisons
Analysis Type:	PANTHER Overrepresentation Test (Released 20220202)
Annotation Version and Release Date:	GO Ontology database DOI: 10.5281/zenodo.6399963 Released 2022-03-22
Analyzed List:	upload_1 (Arabidopsis thaliana)
Reference List:	Arabidopsis thaliana (all genes in database)
Test Type:	FISHER
Correction:	FDR
GO biological process complete	Arabidopsis thaliana - REFLIST (27430)	upload_1 (2552)	upload_1 (expected)	upload_1 (over/under)	upload_1 (fold Enrichment)	upload_1 (raw P-value)	upload_1 (FDR)
production of siRNA involved in gene silencing by small RNA (GO:0070919)	10	8	0.93	+	8.6	5.47E-05	1.15E-03
isopentenyl diphosphate biosynthetic process, methylerythritol 4-phosphate pathway (GO:0019288)	8	6	0.74	+	8.06	6.23E-04	9.68E-03
acetyl-CoA biosynthetic process from pyruvate (GO:0006086)	8	6	0.74	+	8.06	6.23E-04	9.66E-03
glyceraldehyde-3-phosphate metabolic process (GO:0019682)	10	7	0.93	+	7.52	2.90E-04	5.03E-03
isopentenyl diphosphate biosynthetic process (GO:0009240)	16	11	1.49	+	7.39	5.99E-06	1.55E-04
isopentenyl diphosphate metabolic process (GO:0046490)	16	11	1.49	+	7.39	5.99E-06	1.55E-04
multicellular organismal homeostasis (GO:0048871)	9	6	0.84	+	7.17	9.63E-04	1.41E-02
circadian regulation of gene expression (GO:0032922)	12	8	1.12	+	7.17	1.35E-04	2.61E-03
RNAi-mediated antiviral immune response (GO:0009616)	12	8	1.12	+	7.17	1.35E-04	2.60E-03
arginine biosynthetic process (GO:0006526)	11	7	1.02	+	6.84	4.40E-04	7.04E-03
guard mother cell differentiation (GO:0010444)	11	7	1.02	+	6.84	4.40E-04	7.02E-03
vegetative phase change (GO:0010050)	8	5	0.74	+	6.72	3.20E-03	3.79E-02
heterochromatin assembly by small RNA (GO:0031048)	16	10	1.49	+	6.72	2.91E-05	6.55E-04
resolution of meiotic recombination intermediates (GO:0000712)	13	8	1.21	+	6.61	2.02E-04	3.67E-03
meiotic chromosome separation (GO:0051307)	15	9	1.4	+	6.45	9.26E-05	1.86E-03
microtubule nucleation (GO:0007020)	12	7	1.12	+	6.27	6.45E-04	9.88E-03
microtubule polymerization (GO:0046785)	16	9	1.49	+	6.05	1.34E-04	2.61E-03
microtubule polymerization or depolymerization (GO:0031109)	22	12	2.05	+	5.86	1.30E-05	3.16E-04
regulation of histone H3-K9 methylation (GO:0051570)	11	6	1.02	+	5.86	2.05E-03	2.68E-02
trehalose metabolism in response to stress (GO:0070413)	11	6	1.02	+	5.86	2.05E-03	2.68E-02
primary ta-siRNA processing (GO:0010267)	15	8	1.4	+	5.73	4.16E-04	6.72E-03
chromosome separation (GO:0051304)	17	9	1.58	+	5.69	1.89E-04	3.50E-03
UMP metabolic process (GO:0046049)	12	6	1.12	+	5.37	2.86E-03	3.51E-02
pyrimidine ribonucleoside monophosphate biosynthetic process (GO:0009174)	12	6	1.12	+	5.37	2.86E-03	3.50E-02
UMP biosynthetic process (GO:0006222)	12	6	1.12	+	5.37	2.86E-03	3.50E-02
(1->3)-beta-D-glucan biosynthetic process (GO:0006075)	12	6	1.12	+	5.37	2.86E-03	3.49E-02
(1->3)-beta-D-glucan metabolic process (GO:0006074)	12	6	1.12	+	5.37	2.86E-03	3.48E-02
acyl-CoA biosynthetic process (GO:0071616)	21	10	1.95	+	5.12	1.64E-04	3.10E-03
thioester biosynthetic process (GO:0035384)	21	10	1.95	+	5.12	1.64E-04	3.09E-03
pre-transcriptional gene silencing by RNA (GO:0140458)	32	15	2.98	+	5.04	4.64E-06	1.26E-04
gene silencing by RNA-directed DNA methylation (GO:0080188)	32	15	2.98	+	5.04	4.64E-06	1.26E-04
acetyl-CoA biosynthetic process (GO:0006085)	15	7	1.4	+	5.02	1.74E-03	2.36E-02
pyrimidine ribonucleoside monophosphate metabolic process (GO:0009173)	13	6	1.21	+	4.96	3.88E-03	4.46E-02
triglyceride biosynthetic process (GO:0019432)	24	11	2.23	+	4.93	1.01E-04	2.01E-03
stomatal complex morphogenesis (GO:0010103)	35	16	3.26	+	4.91	2.90E-06	8.42E-05
regulation of leaf development (GO:2000024)	22	10	2.05	+	4.89	2.20E-04	3.90E-03
heterochromatin assembly (GO:0031507)	62	28	5.77	+	4.85	7.81E-10	4.15E-08
auxin export across the plasma membrane (GO:0010315)	18	8	1.67	+	4.78	1.05E-03	1.52E-02
acetyl-CoA metabolic process (GO:0006084)	25	11	2.33	+	4.73	1.34E-04	2.62E-03
beta-glucan biosynthetic process (GO:0051274)	66	29	6.14	+	4.72	6.47E-10	3.53E-08
multidimensional cell growth (GO:0009825)	41	18	3.81	+	4.72	1.12E-06	3.52E-05
pyrimidine nucleoside monophosphate biosynthetic process (GO:0009130)	16	7	1.49	+	4.7	2.32E-03	2.96E-02
cell wall pectin biosynthetic process (GO:0052325)	16	7	1.49	+	4.7	2.32E-03	2.95E-02
heterochromatin organization (GO:0070828)	65	28	6.05	+	4.63	1.80E-09	8.63E-08
beta-glucan metabolic process (GO:0051273)	72	31	6.7	+	4.63	2.50E-10	1.51E-08
mucilage metabolic process involved in seed coat development (GO:0048359)	21	9	1.95	+	4.61	6.34E-04	9.78E-03
cellulose biosynthetic process (GO:0030244)	54	23	5.02	+	4.58	5.84E-08	2.26E-06
production of siRNA involved in post-transcriptional gene silencing by RNA (GO:0030422)	40	17	3.72	+	4.57	3.13E-06	9.00E-05
cortical cytoskeleton organization (GO:0030865)	59	25	5.49	+	4.55	1.70E-08	7.23E-07
guard cell differentiation (GO:0010052)	24	10	2.23	+	4.48	3.82E-04	6.27E-03
cellulose metabolic process (GO:0030243)	60	25	5.58	+	4.48	2.22E-08	9.21E-07
positive regulation of histone methylation (GO:0031062)	17	7	1.58	+	4.43	3.04E-03	3.65E-02
pyrimidine nucleoside monophosphate metabolic process (GO:0009129)	17	7	1.58	+	4.43	3.04E-03	3.65E-02
negative regulation of gene expression, epigenetic (GO:0045814)	73	30	6.79	+	4.42	1.17E-09	5.83E-08
acylglycerol biosynthetic process (GO:0046463)	27	11	2.51	+	4.38	2.30E-04	4.07E-03
neutral lipid biosynthetic process (GO:0046460)	27	11	2.51	+	4.38	2.30E-04	4.05E-03
facultative heterochromatin assembly (GO:0140718)	42	17	3.91	+	4.35	5.28E-06	1.40E-04
purine nucleoside bisphosphate biosynthetic process (GO:0034033)	35	14	3.26	+	4.3	3.91E-05	8.45E-04
ribonucleoside bisphosphate biosynthetic process (GO:0034030)	35	14	3.26	+	4.3	3.91E-05	8.42E-04
DNA methylation-dependent heterochromatin assembly (GO:0006346)	40	16	3.72	+	4.3	1.12E-05	2.74E-04
nucleoside bisphosphate biosynthetic process (GO:0033866)	35	14	3.26	+	4.3	3.91E-05	8.39E-04
triglyceride metabolic process (GO:0006641)	30	12	2.79	+	4.3	1.38E-04	2.66E-03
cortical microtubule organization (GO:0043622)	43	17	4	+	4.25	6.78E-06	1.71E-04
post-transcriptional gene silencing by RNA (GO:0035194)	66	26	6.14	+	4.23	2.91E-08	1.20E-06
adaxial/abaxial axis specification (GO:0009943)	33	13	3.07	+	4.23	8.32E-05	1.69E-03
primary root development (GO:0080022)	33	13	3.07	+	4.23	8.32E-05	1.68E-03
plant-type primary cell wall biogenesis (GO:0009833)	28	11	2.61	+	4.22	2.96E-04	5.11E-03
arginine metabolic process (GO:0006525)	18	7	1.67	+	4.18	3.91E-03	4.46E-02
water transport (GO:0006833)	39	15	3.63	+	4.13	3.02E-05	6.74E-04
cytoplasmic microtubule organization (GO:0031122)	52	20	4.84	+	4.13	1.51E-06	4.62E-05
fluid transport (GO:0042044)	39	15	3.63	+	4.13	3.02E-05	6.72E-04
primary sncRNA processing (GO:0070918)	60	23	5.58	+	4.12	2.67E-07	9.47E-06
regulation of cell shape (GO:0008360)	21	8	1.95	+	4.09	2.30E-03	2.95E-02
trehalose metabolic process (GO:0005991)	24	9	2.23	+	4.03	1.35E-03	1.89E-02
post-transcriptional gene silencing (GO:0016441)	78	29	7.26	+	4	1.34E-08	5.77E-07
heme biosynthetic process (GO:0006783)	22	8	2.05	+	3.91	2.90E-03	3.51E-02
actin filament-based transport (GO:0099515)	22	8	2.05	+	3.91	2.90E-03	3.50E-02
regulation of meristem structural organization (GO:0009934)	22	8	2.05	+	3.91	2.90E-03	3.50E-02
glucan biosynthetic process (GO:0009250)	122	44	11.35	+	3.88	6.10E-12	4.99E-10
regulation of gene silencing by RNA (GO:0060966)	25	9	2.33	+	3.87	1.70E-03	2.32E-02
defense response to symbiont (GO:0140546)	53	19	4.93	+	3.85	6.30E-06	1.61E-04
defense response to virus (GO:0051607)	53	19	4.93	+	3.85	6.30E-06	1.60E-04
plant epidermis morphogenesis (GO:0090626)	99	35	9.21	+	3.8	1.31E-09	6.48E-08
acylglycerol metabolic process (GO:0006639)	34	12	3.16	+	3.79	3.53E-04	5.92E-03
neutral lipid metabolic process (GO:0006638)	34	12	3.16	+	3.79	3.53E-04	5.90E-03
protein polymerization (GO:0051258)	34	12	3.16	+	3.79	3.53E-04	5.88E-03
tRNA aminoacylation for protein translation (GO:0006418)	60	21	5.58	+	3.76	2.84E-06	8.29E-05
gene silencing by RNA (GO:0031047)	129	45	12	+	3.75	8.84E-12	7.04E-10
chloroplast fission (GO:0010020)	23	8	2.14	+	3.74	3.62E-03	4.21E-02
acyl-CoA metabolic process (GO:0006637)	46	16	4.28	+	3.74	4.49E-05	9.59E-04
thioester metabolic process (GO:0035383)	46	16	4.28	+	3.74	4.49E-05	9.55E-04
polarity specification of adaxial/abaxial axis (GO:0009944)	23	8	2.14	+	3.74	3.62E-03	4.20E-02
actin filament-based movement (GO:0030048)	23	8	2.14	+	3.74	3.62E-03	4.19E-02
plastid fission (GO:0043572)	23	8	2.14	+	3.74	3.62E-03	4.19E-02
inflorescence development (GO:0010229)	26	9	2.42	+	3.72	2.12E-03	2.76E-02
glutamine family amino acid biosynthetic process (GO:0009084)	29	10	2.7	+	3.71	1.25E-03	1.77E-02
chlorophyll biosynthetic process (GO:0015995)	62	21	5.77	+	3.64	4.33E-06	1.20E-04
tRNA aminoacylation (GO:0043039)	62	21	5.77	+	3.64	4.33E-06	1.19E-04
amino acid activation (GO:0043038)	62	21	5.77	+	3.64	4.33E-06	1.19E-04
mitotic cytokinesis (GO:0000281)	42	14	3.91	+	3.58	1.91E-04	3.51E-03
trichome branching (GO:0010091)	30	10	2.79	+	3.58	1.54E-03	2.12E-02
one-carbon metabolic process (GO:0006730)	27	9	2.51	+	3.58	2.62E-03	3.28E-02
asymmetric cell division (GO:0008356)	24	8	2.23	+	3.58	4.48E-03	4.96E-02
heme metabolic process (GO:0042168)	27	9	2.51	+	3.58	2.62E-03	3.27E-02
photosynthesis, light harvesting in photosystem I (GO:0009768)	24	8	2.23	+	3.58	4.48E-03	4.95E-02
mucilage biosynthetic process (GO:0010192)	30	10	2.79	+	3.58	1.54E-03	2.12E-02
cellular aldehyde metabolic process (GO:0006081)	49	16	4.56	+	3.51	8.33E-05	1.68E-03
mucilage metabolic process (GO:0010191)	37	12	3.44	+	3.49	6.60E-04	9.99E-03
supramolecular fiber organization (GO:0097435)	155	50	14.42	+	3.47	6.74E-12	5.44E-10
cytokinesis by cell plate formation (GO:0000911)	69	22	6.42	+	3.43	5.78E-06	1.51E-04
purine nucleoside bisphosphate metabolic process (GO:0034032)	63	20	5.86	+	3.41	1.59E-05	3.81E-04
ribonucleoside bisphosphate metabolic process (GO:0033875)	63	20	5.86	+	3.41	1.59E-05	3.79E-04
nucleoside bisphosphate metabolic process (GO:0033865)	63	20	5.86	+	3.41	1.59E-05	3.77E-04
positive regulation of flower development (GO:0009911)	41	13	3.81	+	3.41	4.76E-04	7.57E-03
porphyrin-containing compound biosynthetic process (GO:0006779)	79	25	7.35	+	3.4	1.54E-06	4.67E-05
specification of axis polarity (GO:0065001)	35	11	3.26	+	3.38	1.35E-03	1.89E-02
adaxial/abaxial pattern specification (GO:0009955)	48	15	4.47	+	3.36	2.05E-04	3.69E-03
regulation of gene expression, epigenetic (GO:0040029)	141	44	13.12	+	3.35	2.88E-10	1.67E-08
floral organ morphogenesis (GO:0048444)	45	14	4.19	+	3.34	3.43E-04	5.80E-03
cell wall pectin metabolic process (GO:0052546)	29	9	2.7	+	3.34	3.89E-03	4.46E-02
radial pattern formation (GO:0009956)	29	9	2.7	+	3.34	3.89E-03	4.45E-02
chromatin assembly (GO:0031497)	107	33	9.95	+	3.31	5.83E-08	2.28E-06
response to virus (GO:0009615)	91	28	8.47	+	3.31	5.94E-07	2.00E-05
positive regulation of cell cycle (GO:0045787)	36	11	3.35	+	3.28	1.63E-03	2.23E-02
trichome morphogenesis (GO:0010090)	66	20	6.14	+	3.26	2.78E-05	6.29E-04
sterol biosynthetic process (GO:0016126)	33	10	3.07	+	3.26	2.76E-03	3.41E-02
positive gravitropism (GO:0009958)	33	10	3.07	+	3.26	2.76E-03	3.41E-02
import across plasma membrane (GO:0098739)	33	10	3.07	+	3.26	2.76E-03	3.40E-02
trichome differentiation (GO:0010026)	83	25	7.72	+	3.24	3.21E-06	9.13E-05
tetrapyrrole biosynthetic process (GO:0033014)	90	27	8.37	+	3.22	1.41E-06	4.32E-05
auxin homeostasis (GO:0010252)	40	12	3.72	+	3.22	1.16E-03	1.66E-02
seed coat development (GO:0010214)	50	15	4.65	+	3.22	2.96E-04	5.10E-03
homologous chromosome segregation (GO:0045143)	37	11	3.44	+	3.2	1.96E-03	2.60E-02
disaccharide biosynthetic process (GO:0046351)	37	11	3.44	+	3.2	1.96E-03	2.59E-02
cellular glucan metabolic process (GO:0006073)	201	59	18.7	+	3.16	2.40E-12	2.11E-10
axis specification (GO:0009798)	58	17	5.4	+	3.15	1.52E-04	2.90E-03
regulation of meristem growth (GO:0010075)	65	19	6.05	+	3.14	6.57E-05	1.36E-03
pyruvate metabolic process (GO:0006090)	79	23	7.35	+	3.13	1.24E-05	3.02E-04
cellular polysaccharide biosynthetic process (GO:0033692)	198	57	18.42	+	3.09	1.07E-11	8.20E-10
cytoskeleton-dependent cytokinesis (GO:0061640)	66	19	6.14	+	3.09	7.79E-05	1.59E-03
stomatal complex development (GO:0010374)	73	21	6.79	+	3.09	3.38E-05	7.43E-04
meiosis I cell cycle process (GO:0061982)	80	23	7.44	+	3.09	1.47E-05	3.52E-04
meiosis I (GO:0007127)	77	22	7.16	+	3.07	2.42E-05	5.60E-04
cell fate specification (GO:0001708)	35	10	3.26	+	3.07	3.93E-03	4.47E-02
auxin polar transport (GO:0009926)	70	20	6.51	+	3.07	5.58E-05	1.17E-03
import into cell (GO:0098657)	35	10	3.26	+	3.07	3.93E-03	4.46E-02
response to nitrate (GO:0010167)	35	10	3.26	+	3.07	3.93E-03	4.45E-02
leaf morphogenesis (GO:0009965)	95	27	8.84	+	3.05	3.31E-06	9.28E-05
cellular carbohydrate biosynthetic process (GO:0034637)	243	69	22.61	+	3.05	1.29E-13	1.36E-11
glucan metabolic process (GO:0044042)	209	59	19.44	+	3.03	9.14E-12	7.18E-10
polysaccharide biosynthetic process (GO:0000271)	238	67	22.14	+	3.03	4.06E-13	4.06E-11
post-embryonic plant morphogenesis (GO:0090698)	210	59	19.54	+	3.02	1.07E-11	8.12E-10
pectin biosynthetic process (GO:0045489)	57	16	5.3	+	3.02	3.53E-04	5.87E-03
actin filament-based process (GO:0030029)	114	32	10.61	+	3.02	5.38E-07	1.82E-05
ribose phosphate biosynthetic process (GO:0046390)	136	38	12.65	+	3	5.37E-08	2.11E-06
DNA conformation change (GO:0071103)	43	12	4	+	3	1.95E-03	2.60E-02
photosynthesis, light harvesting (GO:0009765)	43	12	4	+	3	1.95E-03	2.59E-02
meiotic chromosome segregation (GO:0045132)	65	18	6.05	+	2.98	1.79E-04	3.33E-03
reciprocal homologous recombination (GO:0140527)	58	16	5.4	+	2.97	4.16E-04	6.75E-03
reciprocal meiotic recombination (GO:0007131)	58	16	5.4	+	2.97	4.16E-04	6.73E-03
ribonucleotide biosynthetic process (GO:0009260)	131	36	12.19	+	2.95	1.68E-07	6.14E-06
mitotic cell cycle phase transition (GO:0044772)	51	14	4.74	+	2.95	9.72E-04	1.42E-02
histone lysine methylation (GO:0034968)	55	15	5.12	+	2.93	6.88E-04	1.03E-02
anatomical structure arrangement (GO:0048532)	103	28	9.58	+	2.92	4.50E-06	1.23E-04
actin filament organization (GO:0007015)	92	25	8.56	+	2.92	1.44E-05	3.46E-04
meristem structural organization (GO:0009933)	63	17	5.86	+	2.9	3.46E-04	5.80E-03
movement of cell or subcellular component (GO:0006928)	89	24	8.28	+	2.9	2.35E-05	5.48E-04
xylem and phloem pattern formation (GO:0010051)	78	21	7.26	+	2.89	7.57E-05	1.55E-03
regulation of supramolecular fiber organization (GO:1902903)	45	12	4.19	+	2.87	2.68E-03	3.32E-02
actin cytoskeleton organization (GO:0030036)	105	28	9.77	+	2.87	6.12E-06	1.57E-04
alcohol biosynthetic process (GO:0046165)	64	17	5.95	+	2.86	4.03E-04	6.56E-03
purine nucleotide biosynthetic process (GO:0006164)	113	30	10.51	+	2.85	3.13E-06	9.04E-05
nucleoside phosphate biosynthetic process (GO:1901293)	170	45	15.82	+	2.85	1.79E-08	7.49E-07
cell cycle phase transition (GO:0044770)	53	14	4.93	+	2.84	1.33E-03	1.87E-02
inorganic anion transmembrane transport (GO:0098661)	53	14	4.93	+	2.84	1.33E-03	1.87E-02
chlorophyll metabolic process (GO:0015994)	129	34	12	+	2.83	1.30E-06	4.04E-05
steroid biosynthetic process (GO:0006694)	61	16	5.68	+	2.82	6.62E-04	1.00E-02
ribonucleoside monophosphate biosynthetic process (GO:0009156)	42	11	3.91	+	2.82	4.45E-03	4.96E-02
purine ribonucleotide biosynthetic process (GO:0009152)	107	28	9.95	+	2.81	8.26E-06	2.04E-04
detection of stimulus (GO:0051606)	65	17	6.05	+	2.81	4.69E-04	7.47E-03
shoot system morphogenesis (GO:0010016)	218	57	20.28	+	2.81	2.66E-10	1.58E-08
chromatin organization (GO:0006325)	272	71	25.31	+	2.81	1.76E-12	1.60E-10
amino acid transport (GO:0006865)	46	12	4.28	+	2.8	3.12E-03	3.74E-02
regulation of auxin mediated signaling pathway (GO:0010928)	46	12	4.28	+	2.8	3.12E-03	3.73E-02
protein targeting to chloroplast (GO:0045036)	46	12	4.28	+	2.8	3.12E-03	3.72E-02
establishment of protein localization to chloroplast (GO:0072596)	46	12	4.28	+	2.8	3.12E-03	3.72E-02
protein localization to chloroplast (GO:0072598)	50	13	4.65	+	2.79	2.19E-03	2.83E-02
regionalization (GO:0003002)	220	57	20.47	+	2.78	3.45E-10	1.96E-08
homologous recombination (GO:0035825)	62	16	5.77	+	2.77	7.69E-04	1.14E-02
microtubule-based process (GO:0007017)	229	59	21.31	+	2.77	2.01E-10	1.22E-08
microtubule-based movement (GO:0007018)	66	17	6.14	+	2.77	5.44E-04	8.54E-03
nucleotide biosynthetic process (GO:0009165)	167	43	15.54	+	2.77	6.12E-08	2.34E-06
regulation of cell morphogenesis (GO:0022604)	109	28	10.14	+	2.76	1.60E-05	3.77E-04
maintenance of meristem identity (GO:0010074)	78	20	7.26	+	2.76	1.94E-04	3.54E-03
post-embryonic plant organ morphogenesis (GO:0090697)	121	31	11.26	+	2.75	5.31E-06	1.40E-04
purine-containing compound biosynthetic process (GO:0072522)	121	31	11.26	+	2.75	5.31E-06	1.40E-04
regulation of histone modification (GO:0031056)	47	12	4.37	+	2.74	3.62E-03	4.22E-02
nucleoside monophosphate biosynthetic process (GO:0009124)	47	12	4.37	+	2.74	3.62E-03	4.22E-02
cotyledon development (GO:0048825)	55	14	5.12	+	2.74	1.79E-03	2.41E-02
regulation of cytoskeleton organization (GO:0051493)	79	20	7.35	+	2.72	3.71E-04	6.14E-03
microtubule cytoskeleton organization (GO:0000226)	166	42	15.44	+	2.72	1.24E-07	4.60E-06
regulation of stomatal movement (GO:0010119)	99	25	9.21	+	2.71	5.64E-05	1.17E-03
DNA replication (GO:0006260)	131	33	12.19	+	2.71	3.16E-06	9.05E-05
cytoskeleton organization (GO:0007010)	294	74	27.35	+	2.71	2.78E-12	2.41E-10
carbohydrate biosynthetic process (GO:0016051)	354	89	32.94	+	2.7	2.22E-14	2.67E-12
sterol metabolic process (GO:0016125)	73	18	6.79	+	2.65	8.90E-04	1.31E-02
DNA-templated DNA replication (GO:0006261)	114	28	10.61	+	2.64	2.54E-05	5.79E-04
auxin transport (GO:0060918)	98	24	9.12	+	2.63	1.05E-04	2.09E-03
plant-type cell wall biogenesis (GO:0009832)	271	66	25.21	+	2.62	1.71E-10	1.06E-08
post-embryonic plant organ development (GO:0090696)	181	44	16.84	+	2.61	1.95E-07	7.08E-06
cytokinesis (GO:0000910)	177	43	16.47	+	2.61	2.78E-07	9.80E-06
positive regulation of reproductive process (GO:2000243)	66	16	6.14	+	2.61	2.02E-03	2.66E-02
cellular polysaccharide metabolic process (GO:0044264)	327	79	30.42	+	2.6	4.41E-12	3.77E-10
steroid metabolic process (GO:0008202)	87	21	8.09	+	2.59	3.41E-04	5.80E-03
fatty acid biosynthetic process (GO:0006633)	133	32	12.37	+	2.59	8.98E-06	2.21E-04
histone methylation (GO:0016571)	79	19	7.35	+	2.59	7.07E-04	1.06E-02
disaccharide metabolic process (GO:0005984)	75	18	6.98	+	2.58	1.02E-03	1.49E-02
pattern specification process (GO:0007389)	288	69	26.79	+	2.58	9.83E-11	6.37E-09
stem cell population maintenance (GO:0019827)	92	22	8.56	+	2.57	2.61E-04	4.58E-03
ribose phosphate metabolic process (GO:0019693)	230	55	21.4	+	2.57	1.08E-08	4.70E-07
maintenance of cell number (GO:0098727)	92	22	8.56	+	2.57	2.61E-04	4.57E-03
peptidyl-lysine methylation (GO:0018022)	67	16	6.23	+	2.57	2.16E-03	2.79E-02
regulation of unidimensional cell growth (GO:0051510)	84	20	7.82	+	2.56	5.36E-04	8.44E-03
hormone transport (GO:0009914)	101	24	9.4	+	2.55	1.43E-04	2.74E-03
cellular component macromolecule biosynthetic process (GO:0070589)	97	23	9.02	+	2.55	2.03E-04	3.68E-03
response to brassinosteroid (GO:0009741)	97	23	9.02	+	2.55	2.03E-04	3.67E-03
cell wall macromolecule biosynthetic process (GO:0044038)	97	23	9.02	+	2.55	2.03E-04	3.65E-03
protein autophosphorylation (GO:0046777)	173	41	16.1	+	2.55	8.08E-07	2.66E-05
cell wall polysaccharide biosynthetic process (GO:0070592)	93	22	8.65	+	2.54	2.89E-04	5.02E-03
plant epidermal cell differentiation (GO:0090627)	212	50	19.72	+	2.54	7.32E-08	2.78E-06
ribonucleotide metabolic process (GO:0009259)	221	52	20.56	+	2.53	3.87E-08	1.55E-06
regulation of cell growth (GO:0001558)	132	31	12.28	+	2.52	2.55E-05	5.81E-04
stomatal movement (GO:0010118)	64	15	5.95	+	2.52	3.37E-03	3.97E-02
root hair elongation (GO:0048767)	77	18	7.16	+	2.51	1.21E-03	1.73E-02
regulation of flower development (GO:0009909)	180	42	16.75	+	2.51	7.87E-07	2.61E-05
regulation of shoot system development (GO:0048831)	195	45	18.14	+	2.48	5.26E-07	1.79E-05
nucleotide metabolic process (GO:0009117)	273	63	25.4	+	2.48	2.57E-09	1.18E-07
starch metabolic process (GO:0005982)	65	15	6.05	+	2.48	3.63E-03	4.19E-02
cellular carbohydrate metabolic process (GO:0044262)	460	106	42.8	+	2.48	1.07E-14	1.32E-12
post-embryonic root development (GO:0048528)	135	31	12.56	+	2.47	3.17E-05	7.03E-04
nucleoside phosphate metabolic process (GO:0006753)	284	65	26.42	+	2.46	1.70E-09	8.29E-08
response to gravity (GO:0009629)	105	24	9.77	+	2.46	3.44E-04	5.79E-03
cell growth (GO:0016049)	543	124	50.52	+	2.45	7.76E-17	1.17E-14
pigment biosynthetic process (GO:0046148)	167	38	15.54	+	2.45	6.31E-06	1.60E-04
positive regulation of post-embryonic development (GO:0048582)	88	20	8.19	+	2.44	7.97E-04	1.18E-02
cell morphogenesis (GO:0000902)	489	111	45.5	+	2.44	5.89E-15	7.38E-13
chromosome organization (GO:0051276)	463	105	43.08	+	2.44	2.76E-14	3.19E-12
purine nucleotide metabolic process (GO:0006163)	203	46	18.89	+	2.44	5.19E-07	1.78E-05
purine ribonucleotide metabolic process (GO:0009150)	195	44	18.14	+	2.43	1.03E-06	3.29E-05
organophosphate biosynthetic process (GO:0090407)	356	80	33.12	+	2.42	5.58E-11	3.82E-09
unidimensional cell growth (GO:0009826)	361	81	33.59	+	2.41	4.29E-11	3.01E-09
androecium development (GO:0048466)	107	24	9.95	+	2.41	3.82E-04	6.30E-03
stamen development (GO:0048443)	107	24	9.95	+	2.41	3.82E-04	6.28E-03
organic hydroxy compound biosynthetic process (GO:1901617)	219	49	20.38	+	2.4	3.87E-07	1.36E-05
oligosaccharide metabolic process (GO:0009311)	85	19	7.91	+	2.4	1.25E-03	1.78E-02
cellular response to phosphate starvation (GO:0016036)	81	18	7.54	+	2.39	1.78E-03	2.41E-02
circadian rhythm (GO:0007623)	122	27	11.35	+	2.38	1.65E-04	3.10E-03
rhythmic process (GO:0048511)	122	27	11.35	+	2.38	1.65E-04	3.09E-03
developmental growth involved in morphogenesis (GO:0060560)	457	101	42.52	+	2.38	3.46E-13	3.58E-11
meristem maintenance (GO:0010073)	228	50	21.21	+	2.36	3.98E-07	1.39E-05
positive regulation of multicellular organismal process (GO:0051240)	105	23	9.77	+	2.35	6.20E-04	9.67E-03
cell morphogenesis involved in differentiation (GO:0000904)	266	58	24.75	+	2.34	5.94E-08	2.29E-06
response to nematode (GO:0009624)	83	18	7.72	+	2.33	3.35E-03	3.96E-02
gravitropism (GO:0009630)	97	21	9.02	+	2.33	1.26E-03	1.78E-02
double-strand break repair (GO:0006302)	134	29	12.47	+	2.33	1.77E-04	3.30E-03
hexose metabolic process (GO:0019318)	88	19	8.19	+	2.32	2.44E-03	3.08E-02
purine-containing compound metabolic process (GO:0072521)	228	49	21.21	+	2.31	1.13E-06	3.55E-05
anion transmembrane transport (GO:0098656)	121	26	11.26	+	2.31	3.04E-04	5.23E-03
meiotic nuclear division (GO:0140013)	117	25	10.89	+	2.3	4.28E-04	6.89E-03
DNA recombination (GO:0006310)	164	35	15.26	+	2.29	3.40E-05	7.46E-04
response to UV-B (GO:0010224)	75	16	6.98	+	2.29	4.38E-03	4.89E-02
post-embryonic root morphogenesis (GO:0010101)	75	16	6.98	+	2.29	4.38E-03	4.88E-02
seed germination (GO:0009845)	99	21	9.21	+	2.28	1.44E-03	2.00E-02
meristem development (GO:0048507)	453	96	42.15	+	2.28	1.25E-11	9.30E-10
post-transcriptional regulation of gene expression (GO:0010608)	237	50	22.05	+	2.27	1.10E-06	3.51E-05
plant organ formation (GO:1905393)	128	27	11.91	+	2.27	3.92E-04	6.40E-03
chromosome segregation (GO:0007059)	114	24	10.61	+	2.26	6.58E-04	1.00E-02
regulation of cellular component organization (GO:0051128)	366	77	34.05	+	2.26	1.64E-09	8.07E-08
lateral root development (GO:0048527)	124	26	11.54	+	2.25	5.55E-04	8.70E-03
floral organ development (GO:0048437)	264	55	24.56	+	2.24	4.76E-07	1.64E-05
porphyrin-containing compound metabolic process (GO:0006778)	226	47	21.03	+	2.24	3.23E-06	9.14E-05
cell development (GO:0048468)	419	87	38.98	+	2.23	2.87E-10	1.67E-08
polysaccharide metabolic process (GO:0005976)	492	102	45.77	+	2.23	9.60E-12	7.44E-10
plant-type cell wall organization (GO:0009664)	169	35	15.72	+	2.23	6.82E-05	1.40E-03
cell cycle process (GO:0022402)	594	123	55.26	+	2.23	5.53E-14	6.15E-12
mitotic cell cycle (GO:0000278)	261	54	24.28	+	2.22	7.11E-07	2.37E-05
monosaccharide metabolic process (GO:0005996)	126	26	11.72	+	2.22	6.19E-04	9.68E-03
protein methylation (GO:0006479)	102	21	9.49	+	2.21	1.83E-03	2.46E-02
protein alkylation (GO:0008213)	102	21	9.49	+	2.21	1.83E-03	2.45E-02
nuclear chromosome segregation (GO:0098813)	102	21	9.49	+	2.21	1.83E-03	2.45E-02
amide biosynthetic process (GO:0043604)	593	122	55.17	+	2.21	9.59E-14	1.05E-11
pigment metabolic process (GO:0042440)	244	50	22.7	+	2.2	2.50E-06	7.38E-05
response to UV (GO:0009411)	127	26	11.82	+	2.2	6.59E-04	1.00E-02
positive regulation of developmental process (GO:0051094)	137	28	12.75	+	2.2	3.87E-04	6.34E-03
double-strand break repair via homologous recombination (GO:0000724)	93	19	8.65	+	2.2	3.35E-03	3.96E-02
ribosomal large subunit biogenesis (GO:0042273)	98	20	9.12	+	2.19	2.57E-03	3.23E-02
negative regulation of gene expression (GO:0010629)	412	84	38.33	+	2.19	1.07E-09	5.37E-08
establishment of organelle localization (GO:0051656)	94	19	8.75	+	2.17	3.61E-03	4.23E-02
recombinational repair (GO:0000725)	99	20	9.21	+	2.17	2.78E-03	3.43E-02
cell wall biogenesis (GO:0042546)	448	90	41.68	+	2.16	6.16E-10	3.39E-08
gynoecium development (GO:0048467)	95	19	8.84	+	2.15	3.91E-03	4.46E-02
organelle fission (GO:0048285)	210	42	19.54	+	2.15	3.24E-05	7.16E-04
cell cycle (GO:0007049)	671	134	62.43	+	2.15	4.41E-14	4.99E-12
photosynthesis (GO:0015979)	206	41	19.17	+	2.14	4.51E-05	9.57E-04
peptide biosynthetic process (GO:0043043)	533	106	49.59	+	2.14	3.36E-11	2.41E-09
plant-type secondary cell wall biogenesis (GO:0009834)	116	23	10.79	+	2.13	1.94E-03	2.59E-02
cell wall polysaccharide metabolic process (GO:0010383)	177	35	16.47	+	2.13	1.62E-04	3.07E-03
root epidermal cell differentiation (GO:0010053)	172	34	16	+	2.12	2.15E-04	3.83E-03
developmental cell growth (GO:0048588)	253	50	23.54	+	2.12	6.11E-06	1.57E-04
regulation of hormone levels (GO:0010817)	304	60	28.28	+	2.12	9.61E-07	3.10E-05
flower development (GO:0009908)	492	97	45.77	+	2.12	3.17E-10	1.81E-08
floral whorl development (GO:0048438)	208	41	19.35	+	2.12	4.87E-05	1.03E-03
translation (GO:0006412)	528	104	49.12	+	2.12	7.27E-11	4.76E-09
heterocycle biosynthetic process (GO:0018130)	767	151	71.36	+	2.12	3.42E-15	4.48E-13
reproductive shoot system development (GO:0090567)	524	103	48.75	+	2.11	1.00E-10	6.43E-09
DNA metabolic process (GO:0006259)	509	100	47.36	+	2.11	1.62E-10	1.01E-08
leaf development (GO:0048366)	454	89	42.24	+	2.11	2.09E-09	9.95E-08
cellular macromolecule biosynthetic process (GO:0034645)	934	183	86.9	+	2.11	4.66E-18	7.85E-16
flavonoid metabolic process (GO:0009812)	138	27	12.84	+	2.1	1.05E-03	1.52E-02
organophosphate metabolic process (GO:0019637)	583	114	54.24	+	2.1	1.32E-11	9.69E-10
nucleobase-containing small molecule metabolic process (GO:0055086)	384	75	35.73	+	2.1	4.36E-08	1.74E-06
tetrapyrrole metabolic process (GO:0033013)	272	53	25.31	+	2.09	4.87E-06	1.30E-04
phospholipid biosynthetic process (GO:0008654)	149	29	13.86	+	2.09	6.43E-04	9.87E-03
cell tip growth (GO:0009932)	185	36	17.21	+	2.09	1.46E-04	2.80E-03
regulation of developmental growth (GO:0048638)	257	50	23.91	+	2.09	7.83E-06	1.95E-04
isoprenoid biosynthetic process (GO:0008299)	180	35	16.75	+	2.09	1.90E-04	3.50E-03
photosynthesis, light reaction (GO:0019684)	139	27	12.93	+	2.09	1.10E-03	1.59E-02
DNA repair (GO:0006281)	325	63	30.24	+	2.08	8.22E-07	2.69E-05
meiotic cell cycle (GO:0051321)	326	63	30.33	+	2.08	8.50E-07	2.75E-05
mitotic cell cycle process (GO:1903047)	207	40	19.26	+	2.08	7.81E-05	1.59E-03
nuclear division (GO:0000280)	171	33	15.91	+	2.07	3.43E-04	5.82E-03
cellular nitrogen compound biosynthetic process (GO:0044271)	1291	249	120.11	+	2.07	1.56E-23	4.38E-21
nucleobase-containing compound biosynthetic process (GO:0034654)	503	97	46.8	+	2.07	7.94E-10	4.18E-08
cellular response to DNA damage stimulus (GO:0006974)	363	70	33.77	+	2.07	2.04E-07	7.37E-06
organic acid transport (GO:0015849)	109	21	10.14	+	2.07	4.02E-03	4.55E-02
root hair cell development (GO:0080147)	109	21	10.14	+	2.07	4.02E-03	4.54E-02
trichoblast differentiation (GO:0010054)	151	29	14.05	+	2.06	1.08E-03	1.55E-02
plant-type cell wall organization or biogenesis (GO:0071669)	516	99	48.01	+	2.06	7.73E-10	4.14E-08
regulation of anatomical structure morphogenesis (GO:0022603)	193	37	17.96	+	2.06	1.86E-04	3.45E-03
phloem or xylem histogenesis (GO:0010087)	162	31	15.07	+	2.06	6.26E-04	9.68E-03
organic cyclic compound biosynthetic process (GO:1901362)	947	181	88.11	+	2.05	5.13E-17	7.95E-15
meiotic cell cycle process (GO:1903046)	295	56	27.45	+	2.04	4.67E-06	1.26E-04
root hair cell differentiation (GO:0048765)	143	27	13.3	+	2.03	1.40E-03	1.95E-02
trichoblast maturation (GO:0048764)	143	27	13.3	+	2.03	1.40E-03	1.95E-02
plastid organization (GO:0009657)	335	63	31.17	+	2.02	1.85E-06	5.52E-05
peptidyl-lysine modification (GO:0018205)	165	31	15.35	+	2.02	7.29E-04	1.09E-02
regulation of organelle organization (GO:0033043)	181	34	16.84	+	2.02	4.86E-04	7.70E-03
cell maturation (GO:0048469)	144	27	13.4	+	2.02	2.12E-03	2.76E-02
chloroplast organization (GO:0009658)	256	48	23.82	+	2.02	2.91E-05	6.53E-04
seedling development (GO:0090351)	123	23	11.44	+	2.01	4.10E-03	4.61E-02
macromolecule biosynthetic process (GO:0009059)	1267	236	117.88	+	2	1.10E-20	2.16E-18
cell wall macromolecule metabolic process (GO:0044036)	215	40	20	+	2	1.64E-04	3.10E-03
cellular amide metabolic process (GO:0043603)	749	139	69.68	+	1.99	1.83E-12	1.63E-10
sulfur compound biosynthetic process (GO:0044272)	162	30	15.07	+	1.99	1.06E-03	1.53E-02
organonitrogen compound biosynthetic process (GO:1901566)	1415	262	131.65	+	1.99	1.06E-22	2.72E-20
pollen tube growth (GO:0009860)	146	27	13.58	+	1.99	2.27E-03	2.92E-02
regulation of growth (GO:0040008)	341	63	31.73	+	1.99	3.50E-06	9.77E-05
cellular biosynthetic process (GO:0044249)	2854	527	265.53	+	1.98	6.83E-47	6.71E-44
cell division (GO:0051301)	483	89	44.94	+	1.98	3.45E-08	1.39E-06
ncRNA metabolic process (GO:0034660)	533	98	49.59	+	1.98	5.46E-09	2.40E-07
monocarboxylic acid biosynthetic process (GO:0072330)	256	47	23.82	+	1.97	6.72E-05	1.39E-03
alcohol metabolic process (GO:0006066)	131	24	12.19	+	1.97	3.66E-03	4.21E-02
non-membrane-bounded organelle assembly (GO:0140694)	148	27	13.77	+	1.96	2.47E-03	3.11E-02
tropism (GO:0009606)	154	28	14.33	+	1.95	1.99E-03	2.62E-02
aromatic compound biosynthetic process (GO:0019438)	843	153	78.43	+	1.95	6.55E-13	6.23E-11
fatty acid metabolic process (GO:0006631)	248	45	23.07	+	1.95	1.24E-04	2.45E-03
terpenoid biosynthetic process (GO:0016114)	138	25	12.84	+	1.95	4.28E-03	4.79E-02
cellular amino acid biosynthetic process (GO:0008652)	188	34	17.49	+	1.94	9.50E-04	1.40E-02
anatomical structure formation involved in morphogenesis (GO:0048646)	256	46	23.82	+	1.93	1.07E-04	2.12E-03
lipid biosynthetic process (GO:0008610)	762	136	70.89	+	1.92	3.43E-11	2.44E-09
organic substance biosynthetic process (GO:1901576)	3116	556	289.9	+	1.92	8.55E-46	6.30E-43
peptide metabolic process (GO:0006518)	640	114	59.54	+	1.91	1.79E-09	8.62E-08
embryo development ending in seed dormancy (GO:0009793)	699	124	65.03	+	1.91	3.61E-10	2.03E-08
cellular amino acid metabolic process (GO:0006520)	576	102	53.59	+	1.9	1.79E-08	7.52E-07
galacturonan metabolic process (GO:0010393)	164	29	15.26	+	1.9	2.61E-03	3.28E-02
glycerolipid metabolic process (GO:0046486)	193	34	17.96	+	1.89	1.15E-03	1.64E-02
response to carbohydrate (GO:0009743)	176	31	16.37	+	1.89	2.38E-03	3.01E-02
biosynthetic process (GO:0009058)	3319	583	308.79	+	1.89	2.15E-46	1.81E-43
protein folding (GO:0006457)	200	35	18.61	+	1.88	1.34E-03	1.87E-02
organic acid catabolic process (GO:0016054)	166	29	15.44	+	1.88	2.86E-03	3.48E-02
phyllome development (GO:0048827)	717	125	66.71	+	1.87	8.41E-10	4.38E-08
anatomical structure morphogenesis (GO:0009653)	1601	279	148.95	+	1.87	8.13E-21	1.65E-18
carbohydrate derivative biosynthetic process (GO:1901137)	460	80	42.8	+	1.87	1.10E-06	3.50E-05
generation of precursor metabolites and energy (GO:0006091)	403	70	37.49	+	1.87	5.84E-06	1.52E-04
embryo development (GO:0009790)	783	136	72.85	+	1.87	1.91E-10	1.17E-08
organelle organization (GO:0006996)	1883	324	175.19	+	1.85	2.12E-23	5.69E-21
pectin metabolic process (GO:0045488)	163	28	15.17	+	1.85	4.06E-03	4.57E-02
organic hydroxy compound metabolic process (GO:1901615)	385	66	35.82	+	1.84	1.75E-05	4.10E-04
negative regulation of developmental process (GO:0051093)	175	30	16.28	+	1.84	3.50E-03	4.11E-02
transmembrane transport (GO:0055085)	816	139	75.92	+	1.83	4.17E-10	2.32E-08
macromolecule methylation (GO:0043414)	200	34	18.61	+	1.83	2.04E-03	2.68E-02
phosphate-containing compound metabolic process (GO:0006796)	1806	307	168.02	+	1.83	1.90E-21	4.00E-19
ncRNA processing (GO:0034470)	442	75	41.12	+	1.82	4.98E-06	1.33E-04
carbohydrate metabolic process (GO:0005975)	1062	180	98.81	+	1.82	1.04E-12	9.73E-11
phosphorus metabolic process (GO:0006793)	1851	313	172.21	+	1.82	1.59E-21	3.46E-19
pollen tube development (GO:0048868)	219	37	20.38	+	1.82	1.48E-03	2.04E-02
regulation of post-embryonic development (GO:0048580)	421	71	39.17	+	1.81	1.31E-05	3.15E-04
shoot system development (GO:0048367)	1308	220	121.69	+	1.81	4.85E-15	6.21E-13
cell wall organization (GO:0071555)	304	51	28.28	+	1.8	2.42E-04	4.25E-03
phospholipid metabolic process (GO:0006644)	221	37	20.56	+	1.8	1.60E-03	2.18E-02
isoprenoid metabolic process (GO:0006720)	264	44	24.56	+	1.79	6.51E-04	9.94E-03
negative regulation of macromolecule metabolic process (GO:0010605)	789	131	73.41	+	1.78	4.53E-09	2.01E-07
peptidyl-amino acid modification (GO:0018193)	399	66	37.12	+	1.78	3.67E-05	8.01E-04
multi-multicellular organism process (GO:0044706)	328	54	30.52	+	1.77	2.07E-04	3.71E-03
pollination (GO:0009856)	328	54	30.52	+	1.77	2.07E-04	3.70E-03
regulation of cell cycle (GO:0051726)	243	40	22.61	+	1.77	1.72E-03	2.34E-02
external encapsulating structure organization (GO:0045229)	359	59	33.4	+	1.77	1.29E-04	2.53E-03
metal ion homeostasis (GO:0055065)	207	34	19.26	+	1.77	3.49E-03	4.10E-02
phosphorylation (GO:0016310)	1154	189	107.36	+	1.76	4.81E-12	3.99E-10
protein phosphorylation (GO:0006468)	1047	171	97.41	+	1.76	5.75E-11	3.89E-09
homeostatic process (GO:0042592)	614	100	57.12	+	1.75	8.36E-07	2.72E-05
small molecule catabolic process (GO:0044282)	240	39	22.33	+	1.75	2.32E-03	2.95E-02
carboxylic acid biosynthetic process (GO:0046394)	598	97	55.64	+	1.74	1.26E-06	3.92E-05
regulation of multicellular organismal development (GO:2000026)	500	81	46.52	+	1.74	1.14E-05	2.78E-04
small molecule biosynthetic process (GO:0044283)	913	147	84.94	+	1.73	3.15E-09	1.43E-07
ion transmembrane transport (GO:0034220)	312	50	29.03	+	1.72	8.26E-04	1.22E-02
post-embryonic development (GO:0009791)	2298	368	213.8	+	1.72	1.11E-21	2.61E-19
rRNA processing (GO:0006364)	265	42	24.65	+	1.7	2.65E-03	3.29E-02
regulation of biological quality (GO:0065008)	1172	185	109.04	+	1.7	1.03E-10	6.55E-09
plant epidermis development (GO:0090558)	640	101	59.54	+	1.7	2.61E-06	7.65E-05
rRNA metabolic process (GO:0016072)	286	45	26.61	+	1.69	1.97E-03	2.60E-02
nucleobase-containing compound metabolic process (GO:0006139)	2203	346	204.96	+	1.69	3.08E-19	5.50E-17
cellular component organization (GO:0016043)	2823	441	262.64	+	1.68	2.58E-24	7.99E-22
regulation of developmental process (GO:0050793)	1270	198	118.16	+	1.68	7.13E-11	4.72E-09
cellular component organization or biogenesis (GO:0071840)	3602	561	335.12	+	1.67	2.49E-31	1.22E-28
anion transport (GO:0006820)	257	40	23.91	+	1.67	4.46E-03	4.95E-02
methylation (GO:0032259)	257	40	23.91	+	1.67	4.46E-03	4.94E-02
cellular nitrogen compound metabolic process (GO:0034641)	3186	495	296.42	+	1.67	4.76E-27	1.75E-24
heterocycle metabolic process (GO:0046483)	2826	438	262.92	+	1.67	1.49E-23	4.38E-21
cell wall organization or biogenesis (GO:0071554)	971	150	90.34	+	1.66	2.94E-08	1.20E-06
chemical homeostasis (GO:0048878)	552	85	51.36	+	1.66	3.83E-05	8.32E-04
organic cyclic compound metabolic process (GO:1901360)	3066	472	285.25	+	1.65	6.61E-25	2.17E-22
response to auxin (GO:0009733)	377	58	35.07	+	1.65	6.80E-04	1.02E-02
response to cold (GO:0009409)	457	70	42.52	+	1.65	1.98E-04	3.61E-03
organic acid biosynthetic process (GO:0016053)	712	109	66.24	+	1.65	3.25E-06	9.17E-05
reproductive structure development (GO:0048608)	2021	309	188.03	+	1.64	1.11E-15	1.59E-13
reproductive system development (GO:0061458)	2023	309	188.21	+	1.64	1.15E-15	1.61E-13
developmental process involved in reproduction (GO:0003006)	2279	348	212.03	+	1.64	1.27E-17	2.08E-15
vegetative to reproductive phase transition of meristem (GO:0010228)	295	45	27.45	+	1.64	3.17E-03	3.77E-02
plant organ morphogenesis (GO:1905392)	909	138	84.57	+	1.63	2.47E-07	8.83E-06
reproductive process (GO:0022414)	2671	404	248.5	+	1.63	6.77E-20	1.29E-17
reproduction (GO:0000003)	2698	407	251.01	+	1.62	7.14E-20	1.31E-17
cellular component biogenesis (GO:0044085)	1949	294	181.33	+	1.62	2.31E-14	2.72E-12
cellular lipid metabolic process (GO:0044255)	988	149	91.92	+	1.62	1.25E-07	4.60E-06
cell differentiation (GO:0030154)	1241	187	115.46	+	1.62	2.49E-09	1.16E-07
ribosome biogenesis (GO:0042254)	365	55	33.96	+	1.62	1.43E-03	1.98E-02
cellular aromatic compound metabolic process (GO:0006725)	2957	445	275.11	+	1.62	1.23E-21	2.78E-19
monocarboxylic acid metabolic process (GO:0032787)	666	100	61.96	+	1.61	1.82E-05	4.25E-04
nucleic acid metabolic process (GO:0090304)	1834	274	170.63	+	1.61	5.87E-13	5.76E-11
tissue development (GO:0009888)	1836	274	170.82	+	1.6	6.14E-13	5.93E-11
regulation of multicellular organismal process (GO:0051239)	665	99	61.87	+	1.6	2.46E-05	5.65E-04
cellular macromolecule metabolic process (GO:0044260)	4466	660	415.5	+	1.59	1.66E-31	8.87E-29
gametophyte development (GO:0048229)	508	75	47.26	+	1.59	3.07E-04	5.26E-03
fruit development (GO:0010154)	1358	200	126.34	+	1.58	3.52E-09	1.58E-07
alpha-amino acid metabolic process (GO:1901605)	367	54	34.14	+	1.58	2.64E-03	3.28E-02
cellular developmental process (GO:0048869)	1394	205	129.69	+	1.58	2.35E-09	1.10E-07
gene expression (GO:0010467)	1686	247	156.86	+	1.57	5.33E-11	3.69E-09
seed development (GO:0048316)	1306	191	121.51	+	1.57	1.33E-08	5.75E-07
carbohydrate derivative metabolic process (GO:1901135)	1049	153	97.6	+	1.57	4.76E-07	1.65E-05
growth (GO:0040007)	1318	192	122.62	+	1.57	1.53E-08	6.52E-07
plant organ development (GO:0099402)	1982	287	184.4	+	1.56	4.50E-12	3.79E-10
primary metabolic process (GO:0044238)	8104	1169	753.97	+	1.55	4.42E-61	5.21E-58
developmental growth (GO:0048589)	1101	158	102.43	+	1.54	6.65E-07	2.23E-05
lipid metabolic process (GO:0006629)	1283	184	119.37	+	1.54	8.83E-08	3.31E-06
cellular response to stress (GO:0033554)	1200	172	111.64	+	1.54	2.32E-07	8.32E-06
carboxylic acid metabolic process (GO:0019752)	1571	224	146.16	+	1.53	4.33E-09	1.93E-07
macromolecule metabolic process (GO:0043170)	5920	840	550.78	+	1.53	2.63E-36	1.55E-33
multicellular organismal process (GO:0032501)	4733	670	440.34	+	1.52	3.38E-27	1.33E-24
nitrogen compound metabolic process (GO:0006807)	7039	993	654.89	+	1.52	3.06E-44	2.01E-41
cellular component assembly (GO:0022607)	1052	148	97.87	+	1.51	4.09E-06	1.14E-04
organonitrogen compound metabolic process (GO:1901564)	5408	760	503.14	+	1.51	8.97E-31	4.07E-28
anatomical structure development (GO:0048856)	5351	751	497.84	+	1.51	3.28E-30	1.38E-27
negative regulation of metabolic process (GO:0009892)	1176	165	109.41	+	1.51	1.40E-06	4.32E-05
ribonucleoprotein complex biogenesis (GO:0022613)	442	62	41.12	+	1.51	3.60E-03	4.22E-02
system development (GO:0048731)	3708	517	344.98	+	1.5	4.17E-19	7.22E-17
root system development (GO:0022622)	1201	167	111.74	+	1.49	1.80E-06	5.40E-05
multicellular organism development (GO:0007275)	4391	610	408.52	+	1.49	1.26E-22	3.09E-20
root development (GO:0048364)	1196	166	111.27	+	1.49	2.18E-06	6.45E-05
cellular metabolic process (GO:0044237)	9520	1320	885.71	+	1.49	4.12E-63	1.21E-59
ion transport (GO:0006811)	564	78	52.47	+	1.49	1.59E-03	2.17E-02
small molecule metabolic process (GO:0044281)	2900	399	269.81	+	1.48	1.03E-13	1.10E-11
organic substance metabolic process (GO:0071704)	9787	1343	910.55	+	1.47	3.07E-62	6.02E-59
root morphogenesis (GO:0010015)	680	93	63.27	+	1.47	6.66E-04	1.00E-02
regulation of reproductive process (GO:2000241)	549	75	51.08	+	1.47	2.29E-03	2.94E-02
RNA metabolic process (GO:0016070)	1367	186	127.18	+	1.46	1.76E-06	5.32E-05
cellular protein metabolic process (GO:0044267)	3570	482	332.14	+	1.45	2.19E-15	2.94E-13
sulfur compound metabolic process (GO:0006790)	593	80	55.17	+	1.45	2.57E-03	3.23E-02
protein metabolic process (GO:0019538)	3781	510	351.77	+	1.45	2.68E-16	3.95E-14
developmental process (GO:0032502)	5855	787	544.73	+	1.44	1.55E-26	5.36E-24
transport (GO:0006810)	2218	298	206.36	+	1.44	2.12E-09	1.00E-07
negative regulation of biological process (GO:0048519)	1877	252	174.63	+	1.44	4.92E-08	1.94E-06
establishment of localization (GO:0051234)	2270	303	211.19	+	1.43	3.03E-09	1.39E-07
metabolic process (GO:0008152)	10794	1440	1004.24	+	1.43	5.43E-62	7.99E-59
oxoacid metabolic process (GO:0043436)	2009	268	186.91	+	1.43	3.29E-08	1.34E-06
RNA processing (GO:0006396)	852	113	79.27	+	1.43	5.24E-04	8.28E-03
regulation of gene expression (GO:0010468)	2792	370	259.76	+	1.42	7.04E-11	4.71E-09
localization (GO:0051179)	2633	347	244.97	+	1.42	6.60E-10	3.57E-08
nitrogen compound transport (GO:0071705)	822	108	76.48	+	1.41	9.94E-04	1.45E-02
protein modification process (GO:0036211)	2643	347	245.9	+	1.41	8.82E-10	4.52E-08
cellular protein modification process (GO:0006464)	2643	347	245.9	+	1.41	8.82E-10	4.48E-08
regulation of macromolecule metabolic process (GO:0060255)	3253	424	302.65	+	1.4	1.62E-11	1.18E-09
cellular process (GO:0009987)	15276	1991	1421.23	+	1.4	3.53E-113	2.08E-109
organic acid metabolic process (GO:0006082)	2149	280	199.94	+	1.4	1.02E-07	3.79E-06
macromolecule modification (GO:0043412)	3011	390	280.13	+	1.39	2.74E-10	1.61E-08
regulation of metabolic process (GO:0019222)	3941	505	366.66	+	1.38	1.29E-12	1.19E-10
response to temperature stimulus (GO:0009266)	831	106	77.31	+	1.37	2.87E-03	3.48E-02
positive regulation of biological process (GO:0048518)	1501	190	139.65	+	1.36	7.61E-05	1.56E-03
cellular localization (GO:0051641)	1114	141	103.64	+	1.36	6.37E-04	9.80E-03
positive regulation of cellular process (GO:0048522)	1218	150	113.32	+	1.32	1.25E-03	1.78E-02
regulation of cellular metabolic process (GO:0031323)	3173	390	295.21	+	1.32	8.76E-08	3.31E-06
organic substance transport (GO:0071702)	1023	125	95.18	+	1.31	4.22E-03	4.74E-02
regulation of biosynthetic process (GO:0009889)	2574	312	239.48	+	1.3	6.84E-06	1.72E-04
regulation of primary metabolic process (GO:0080090)	2881	348	268.04	+	1.3	2.08E-06	6.18E-05
regulation of cellular biosynthetic process (GO:0031326)	2522	300	234.64	+	1.28	3.85E-05	8.34E-04
regulation of biological process (GO:0050789)	7586	900	705.78	+	1.28	1.15E-15	1.58E-13
biological regulation (GO:0065007)	8286	980	770.9	+	1.27	3.91E-17	6.22E-15
regulation of macromolecule biosynthetic process (GO:0010556)	2336	276	217.33	+	1.27	1.33E-04	2.60E-03
regulation of nucleobase-containing compound metabolic process (GO:0019219)	2430	287	226.08	+	1.27	9.69E-05	1.93E-03
regulation of nitrogen compound metabolic process (GO:0051171)	2843	335	264.5	+	1.27	2.58E-05	5.85E-04
regulation of cellular process (GO:0050794)	6238	720	580.36	+	1.24	8.46E-10	4.37E-08
response to endogenous stimulus (GO:0009719)	2565	296	238.64	+	1.24	3.22E-04	5.51E-03
response to hormone (GO:0009725)	2532	292	235.57	+	1.24	3.43E-04	5.83E-03
regulation of RNA metabolic process (GO:0051252)	2290	264	213.05	+	1.24	7.36E-04	1.09E-02
regulation of RNA biosynthetic process (GO:2001141)	2166	247	201.52	+	1.23	2.04E-03	2.67E-02
regulation of transcription, DNA-templated (GO:0006355)	2163	246	201.24	+	1.22	2.30E-03	2.95E-02
regulation of nucleic acid-templated transcription (GO:1903506)	2164	246	201.33	+	1.22	2.31E-03	2.96E-02
response to oxygen-containing compound (GO:1901700)	3119	353	290.18	+	1.22	2.89E-04	5.03E-03
response to abiotic stimulus (GO:0009628)	4145	468	385.64	+	1.21	2.44E-05	5.62E-04
response to stimulus (GO:0050896)	9347	1055	869.62	+	1.21	3.53E-13	3.59E-11
cellular response to stimulus (GO:0051716)	3901	440	362.94	+	1.21	4.88E-05	1.03E-03
response to chemical (GO:0042221)	5130	572	477.28	+	1.2	7.26E-06	1.81E-04
response to organic substance (GO:0010033)	3557	395	330.93	+	1.19	4.32E-04	6.93E-03
response to stress (GO:0006950)	5305	584	493.56	+	1.18	2.41E-05	5.60E-04
response to organonitrogen compound (GO:0010243)	681	41	63.36	-	0.65	4.51E-03	4.97E-02
Up-regulated DEGs in root tissues unique to UTT2 treatment comparisons
Analysis Type:	PANTHER Overrepresentation Test (Released 20220202)
Annotation Version and Release Date:	GO Ontology database DOI: 10.5281/zenodo.6399963 Released 2022-03-22
Analyzed List:	upload_1 (Arabidopsis thaliana)
Reference List:	Arabidopsis thaliana (all genes in database)
Test Type:	FISHER
Correction:	FDR
GO biological process complete	Arabidopsis thaliana - REFLIST (27430)	upload_1 (1345)	upload_1 (expected)	upload_1 (over/under)	upload_1 (fold Enrichment)	upload_1 (raw P-value)	upload_1 (FDR)
cellular response to mechanical stimulus (GO:0071260)	3	3	0.15	+	20.39	1.83E-03	3.31E-02
negative regulation of defense response to insect (GO:1900366)	5	4	0.25	+	16.32	4.96E-04	1.12E-02
response to lead ion (GO:0010288)	5	4	0.25	+	16.32	4.96E-04	1.11E-02
response to nitric oxide (GO:0071731)	6	4	0.29	+	13.6	7.95E-04	1.69E-02
floral organ senescence (GO:0080187)	6	4	0.29	+	13.6	7.95E-04	1.68E-02
L-methionine salvage from methylthioadenosine (GO:0019509)	8	5	0.39	+	12.75	2.08E-04	5.38E-03
formaldehyde catabolic process (GO:0046294)	10	6	0.49	+	12.24	5.51E-05	1.74E-03
formaldehyde metabolic process (GO:0046292)	10	6	0.49	+	12.24	5.51E-05	1.73E-03
cellular detoxification of aldehyde (GO:0110095)	10	6	0.49	+	12.24	5.51E-05	1.72E-03
amino acid salvage (GO:0043102)	9	5	0.44	+	11.33	3.11E-04	7.48E-03
L-methionine salvage (GO:0071267)	9	5	0.44	+	11.33	3.11E-04	7.45E-03
cellular response to aldehyde (GO:0110096)	11	6	0.54	+	11.12	8.18E-05	2.47E-03
L-methionine biosynthetic process (GO:0071265)	10	5	0.49	+	10.2	4.49E-04	1.03E-02
aldehyde catabolic process (GO:0046185)	19	9	0.93	+	9.66	3.20E-06	1.43E-04
long-chain fatty acid metabolic process (GO:0001676)	14	6	0.69	+	8.74	2.27E-04	5.79E-03
cellular response to sulfate starvation (GO:0009970)	14	6	0.69	+	8.74	2.27E-04	5.76E-03
regulation of defense response to insect (GO:2000068)	12	5	0.59	+	8.5	8.55E-04	1.76E-02
oxylipin biosynthetic process (GO:0031408)	17	7	0.83	+	8.4	8.23E-05	2.48E-03
intracellular sequestering of iron ion (GO:0006880)	15	6	0.74	+	8.16	3.05E-04	7.37E-03
chlorophyll catabolic process (GO:0015996)	18	7	0.88	+	7.93	1.10E-04	3.23E-03
sequestering of iron ion (GO:0097577)	16	6	0.78	+	7.65	4.03E-04	9.39E-03
response to iron ion (GO:0010039)	24	9	1.18	+	7.65	1.44E-05	5.32E-04
sequestering of metal ion (GO:0051238)	19	7	0.93	+	7.51	1.44E-04	3.97E-03
oxylipin metabolic process (GO:0031407)	19	7	0.93	+	7.51	1.44E-04	3.95E-03
cellular response to toxic substance (GO:0097237)	44	16	2.16	+	7.42	1.01E-08	7.56E-07
pigment catabolic process (GO:0046149)	20	7	0.98	+	7.14	1.87E-04	4.89E-03
cellular detoxification (GO:1990748)	43	15	2.11	+	7.11	4.59E-08	2.91E-06
negative regulation of phosphorelay signal transduction system (GO:0070298)	19	6	0.93	+	6.44	8.48E-04	1.76E-02
negative regulation of ethylene-activated signaling pathway (GO:0010105)	19	6	0.93	+	6.44	8.48E-04	1.75E-02
regulation of abscisic acid biosynthetic process (GO:0010115)	16	5	0.78	+	6.37	2.41E-03	4.15E-02
regulation of phosphorelay signal transduction system (GO:0070297)	29	9	1.42	+	6.33	4.94E-05	1.59E-03
regulation of ethylene-activated signaling pathway (GO:0010104)	29	9	1.42	+	6.33	4.94E-05	1.58E-03
response to ozone (GO:0010193)	33	10	1.62	+	6.18	2.25E-05	7.84E-04
cysteine biosynthetic process (GO:0019344)	20	6	0.98	+	6.12	1.06E-03	2.10E-02
lipid oxidation (GO:0034440)	51	15	2.5	+	6	2.91E-07	1.56E-05
cellular monovalent inorganic cation homeostasis (GO:0030004)	39	11	1.91	+	5.75	1.55E-05	5.64E-04
porphyrin-containing compound catabolic process (GO:0006787)	25	7	1.23	+	5.71	5.77E-04	1.28E-02
tetrapyrrole catabolic process (GO:0033015)	25	7	1.23	+	5.71	5.77E-04	1.28E-02
detection of chemical stimulus (GO:0009593)	29	8	1.42	+	5.63	2.56E-04	6.32E-03
sulfur amino acid biosynthetic process (GO:0000097)	40	11	1.96	+	5.61	1.89E-05	6.81E-04
cellular response to inorganic substance (GO:0071241)	44	12	2.16	+	5.56	8.56E-06	3.38E-04
regulation of jasmonic acid mediated signaling pathway (GO:2000022)	44	12	2.16	+	5.56	8.56E-06	3.36E-04
phloem transport (GO:0010233)	22	6	1.08	+	5.56	1.60E-03	3.02E-02
vascular transport (GO:0010232)	22	6	1.08	+	5.56	1.60E-03	3.01E-02
vascular process in circulatory system (GO:0003018)	22	6	1.08	+	5.56	1.60E-03	3.00E-02
circulatory system process (GO:0003013)	22	6	1.08	+	5.56	1.60E-03	2.99E-02
system process (GO:0003008)	22	6	1.08	+	5.56	1.60E-03	2.99E-02
regulation of salicylic acid mediated signaling pathway (GO:2000031)	33	9	1.62	+	5.56	1.14E-04	3.33E-03
methionine metabolic process (GO:0006555)	26	7	1.27	+	5.49	7.03E-04	1.53E-02
cellular aldehyde metabolic process (GO:0006081)	49	13	2.4	+	5.41	4.69E-06	1.99E-04
regulation of stomatal closure (GO:0090333)	34	9	1.67	+	5.4	1.39E-04	3.89E-03
cellular response to metal ion (GO:0071248)	23	6	1.13	+	5.32	1.94E-03	3.44E-02
regulation of cellular pH (GO:0030641)	28	7	1.37	+	5.1	1.02E-03	2.06E-02
regulation of intracellular pH (GO:0051453)	28	7	1.37	+	5.1	1.02E-03	2.05E-02
cellular oxidant detoxification (GO:0098869)	28	7	1.37	+	5.1	1.02E-03	2.04E-02
unsaturated fatty acid biosynthetic process (GO:0006636)	24	6	1.18	+	5.1	2.33E-03	4.05E-02
pattern recognition receptor signaling pathway (GO:0002221)	24	6	1.18	+	5.1	2.33E-03	4.04E-02
negative regulation of intracellular signal transduction (GO:1902532)	24	6	1.18	+	5.1	2.33E-03	4.03E-02
fatty acid oxidation (GO:0019395)	41	10	2.01	+	4.97	1.07E-04	3.16E-03
ATP biosynthetic process (GO:0006754)	37	9	1.81	+	4.96	2.39E-04	6.01E-03
proton motive force-driven ATP synthesis (GO:0015986)	37	9	1.81	+	4.96	2.39E-04	5.99E-03
cellular response to reactive oxygen species (GO:0034614)	33	8	1.62	+	4.94	5.37E-04	1.20E-02
unsaturated fatty acid metabolic process (GO:0033559)	25	6	1.23	+	4.89	2.78E-03	4.62E-02
response to zinc ion (GO:0010043)	43	10	2.11	+	4.74	1.49E-04	4.04E-03
sulfur amino acid metabolic process (GO:0000096)	52	12	2.55	+	4.71	3.56E-05	1.17E-03
response to reactive oxygen species (GO:0000302)	161	37	7.89	+	4.69	4.80E-13	7.65E-11
iron ion homeostasis (GO:0055072)	62	14	3.04	+	4.61	1.01E-05	3.88E-04
aspartate family amino acid metabolic process (GO:0009066)	63	14	3.09	+	4.53	1.18E-05	4.48E-04
reactive oxygen species metabolic process (GO:0072593)	68	15	3.33	+	4.5	6.26E-06	2.58E-04
cellular iron ion homeostasis (GO:0006879)	41	9	2.01	+	4.48	4.59E-04	1.05E-02
cellular response to oxidative stress (GO:0034599)	73	16	3.58	+	4.47	3.33E-06	1.48E-04
purine nucleoside triphosphate biosynthetic process (GO:0009145)	46	10	2.26	+	4.43	2.40E-04	6.00E-03
regulation of isoprenoid metabolic process (GO:0019747)	37	8	1.81	+	4.41	1.03E-03	2.05E-02
response to amino acid (GO:0043200)	33	7	1.62	+	4.33	2.31E-03	4.04E-02
activation of innate immune response (GO:0002218)	33	7	1.62	+	4.33	2.31E-03	4.02E-02
regulation of protein dephosphorylation (GO:0035304)	38	8	1.86	+	4.29	1.19E-03	2.35E-02
immune response-regulating signaling pathway (GO:0002764)	38	8	1.86	+	4.29	1.19E-03	2.34E-02
cellular transition metal ion homeostasis (GO:0046916)	63	13	3.09	+	4.21	4.70E-05	1.54E-03
monocarboxylic acid catabolic process (GO:0072329)	63	13	3.09	+	4.21	4.70E-05	1.53E-03
response to hydrogen peroxide (GO:0042542)	73	15	3.58	+	4.19	1.31E-05	4.87E-04
fatty acid catabolic process (GO:0009062)	44	9	2.16	+	4.17	7.16E-04	1.56E-02
purine nucleoside triphosphate metabolic process (GO:0009144)	49	10	2.4	+	4.16	3.74E-04	8.77E-03
hydrogen peroxide metabolic process (GO:0042743)	40	8	1.96	+	4.08	1.59E-03	3.01E-02
purine ribonucleoside triphosphate biosynthetic process (GO:0009206)	45	9	2.21	+	4.08	8.24E-04	1.72E-02
purine ribonucleoside triphosphate metabolic process (GO:0009205)	45	9	2.21	+	4.08	8.24E-04	1.72E-02
protein complex oligomerization (GO:0051259)	56	11	2.75	+	4.01	2.58E-04	6.33E-03
organophosphate ester transport (GO:0015748)	46	9	2.26	+	3.99	9.45E-04	1.93E-02
response to cadmium ion (GO:0046686)	92	18	4.51	+	3.99	3.39E-06	1.48E-04
transition metal ion homeostasis (GO:0055076)	103	20	5.05	+	3.96	1.10E-06	5.29E-05
lipid modification (GO:0030258)	88	17	4.31	+	3.94	7.30E-06	2.95E-04
positive regulation of innate immune response (GO:0045089)	42	8	2.06	+	3.88	2.08E-03	3.68E-02
aerobic respiration (GO:0009060)	127	24	6.23	+	3.85	1.49E-07	8.50E-06
energy derivation by oxidation of organic compounds (GO:0015980)	166	31	8.14	+	3.81	3.07E-09	2.55E-07
cellular response to chemical stress (GO:0062197)	118	22	5.79	+	3.8	5.92E-07	3.04E-05
cellular respiration (GO:0045333)	151	28	7.4	+	3.78	2.01E-08	1.39E-06
cellular response to nitrogen compound (GO:1901699)	65	12	3.19	+	3.77	2.28E-04	5.77E-03
leaf senescence (GO:0010150)	191	35	9.37	+	3.74	4.69E-10	5.22E-08
cellular cation homeostasis (GO:0030003)	170	31	8.34	+	3.72	5.04E-09	3.96E-07
cellular ion homeostasis (GO:0006873)	181	33	8.88	+	3.72	1.63E-09	1.53E-07
regulation of response to osmotic stress (GO:0047484)	44	8	2.16	+	3.71	2.69E-03	4.54E-02
regulation of dephosphorylation (GO:0035303)	44	8	2.16	+	3.71	2.69E-03	4.52E-02
positive regulation of immune response (GO:0050778)	44	8	2.16	+	3.71	2.69E-03	4.51E-02
positive regulation of immune system process (GO:0002684)	44	8	2.16	+	3.71	2.69E-03	4.50E-02
detoxification (GO:0098754)	154	28	7.55	+	3.71	2.90E-08	1.90E-06
response to metal ion (GO:0010038)	249	45	12.21	+	3.69	2.42E-12	3.56E-10
protein autophosphorylation (GO:0046777)	173	31	8.48	+	3.65	7.24E-09	5.47E-07
regulation of intracellular signal transduction (GO:1902531)	51	9	2.5	+	3.6	1.78E-03	3.25E-02
cellular metal ion homeostasis (GO:0006875)	142	25	6.96	+	3.59	2.70E-07	1.47E-05
[truncated: 674 more rows]
